# Supplementary material for: The Widened Pipe Model of plant hydraulic evolution
Source: Proc Natl Acad Sci U S A. 2021 May 26;118(22):e2100314118. doi: 10.1073/pnas.2100314118 (PMC8179198; doi:10.1073/pnas.2100314118)
Supplement: Supplementary File [file pnas.2100314118.sd01.xlsx]

## Sheet: KoçillarietalPNAS.xls
Dataset S1. Tip-to-base conduit widening profiles dataset
Included in Koçillari et al. 2021 PNAS	higher classification	order	family	genus	species	Earlywood/ latewood	authority	collector	collection number	distance from the stem tip cm	organ type	stem diameter mm	vessel diameter µm	vessels/mm^2	vessels/group
Koçillari et al. 2021 PNAS	angiosperm	Alismatales	Araceae	Philodendron	sp			Olson	5603	1	leaf	2.09	15.7976
Koçillari et al. 2021 PNAS	angiosperm	Alismatales	Araceae	Philodendron	sp			Olson	5603	2	leaf	2.32	17.5616
Koçillari et al. 2021 PNAS	angiosperm	Alismatales	Araceae	Philodendron	sp			Olson	5603	3	leaf	2.78	21.5208
Koçillari et al. 2021 PNAS	angiosperm	Alismatales	Araceae	Philodendron	sp			Olson	5603	4	leaf	2.94	21.2072
Koçillari et al. 2021 PNAS	angiosperm	Alismatales	Araceae	Philodendron	sp			Olson	5603	5	stem	5.03	23.324
Koçillari et al. 2021 PNAS	angiosperm	Alismatales	Araceae	Philodendron	sp			Olson	5603	6	stem	4.56	17.5616
Koçillari et al. 2021 PNAS	angiosperm	Alismatales	Araceae	Philodendron	sp			Olson	5603	8	stem	4.06	25.5192
Koçillari et al. 2021 PNAS	angiosperm	Alismatales	Araceae	Philodendron	sp			Olson	5603	10	stem	4.01	30.4976
Koçillari et al. 2021 PNAS	angiosperm	Alismatales	Araceae	Philodendron	sp			Olson	5603	20	stem	4.16	27.8712
Koçillari et al. 2021 PNAS	angiosperm	Alismatales	Araceae	Philodendron	sp			Olson	5603	30	stem	4.57	40.3368
Koçillari et al. 2021 PNAS	angiosperm	Alismatales	Araceae	Philodendron	sp			Olson	5603	60	stem	4.59	51.5088
Koçillari et al. 2021 PNAS	angiosperm	Alismatales	Araceae	Philodendron	sp			Olson	5603	120	stem	4.94	62.4416
Koçillari et al. 2021 PNAS	angiosperm	Alismatales	Araceae	Philodendron	sp			Olson	5603	240	stem	4.07	74.7916
Koçillari et al. 2021 PNAS	angiosperm	Alismatales	Araceae	Philodendron	sp			Olson	5603	480	stem	7.24	89.5128
Koçillari et al. 2021 PNAS	angiosperm	Alismatales	Araceae	Philodendron	sp			Olson	5603	960	stem	9.85	97.2192
Koçillari et al. 2021 PNAS	angiosperm	Alismatales	Araceae	Philodendron	sp			Olson	5603	2060	stem	9.18	94.5516
	angiosperm	Alismatales	Cymodoceaceae	Syringodium	filiforme		Kütz.	Olson	5797	2	stem	2.1	16.04
	angiosperm	Alismatales	Cymodoceaceae	Syringodium	filiforme		Kütz.	Olson	5797	3	stem	2.2	15.72
	angiosperm	Alismatales	Cymodoceaceae	Syringodium	filiforme		Kütz.	Olson	5797	4	stem	2.3	16.8
	angiosperm	Alismatales	Cymodoceaceae	Syringodium	filiforme		Kütz.	Olson	5797	5	stem	2.3	16.6
	angiosperm	Alismatales	Cymodoceaceae	Syringodium	filiforme		Kütz.	Olson	5797	6	stem	2	16.04
	angiosperm	Alismatales	Cymodoceaceae	Syringodium	filiforme		Kütz.	Olson	5797	8	stem	2.1	15.24
	angiosperm	Alismatales	Cymodoceaceae	Syringodium	filiforme		Kütz.	Olson	5797	10	stem	2.5	16.6
	angiosperm	Alismatales	Cymodoceaceae	Syringodium	filiforme		Kütz.	Olson	5797	20	stem	2.1	15.84
	angiosperm	Alismatales	Cymodoceaceae	Syringodium	filiforme		Kütz.	Olson	5797	24.65	stem	2.1	12.64
	angiosperm	Alismatales	Cymodoceaceae	Syringodium	filiforme		Kütz.	Olson	5797	30	stem	3	18.36
	angiosperm	Alismatales	Cymodoceaceae	Syringodium	filiforme		Kütz.	Olson	5797	40	stem	3	19
	angiosperm	Alismatales	Cymodoceaceae	Syringodium	filiforme		Kütz.	Olson	5797	50	stem	2.1	17.28
	angiosperm	Alismatales	Cymodoceaceae	Syringodium	filiforme		Kütz.	Olson	5797	60	stem	2.1	17.52
	angiosperm	Alismatales	Cymodoceaceae	Syringodium	filiforme		Kütz.	Olson	5797	72	stem	4.1	14.24
	angiosperm	Alismatales	Hydrocharitaceae	Thalassia	testudinum		Banks & Sol. ex K.D.Koenig	Olson	5794	1	stem	3.2	12.64
	angiosperm	Alismatales	Hydrocharitaceae	Thalassia	testudinum		Banks & Sol. ex K.D.Koenig	Olson	5794	2	stem	4.736	13.24
	angiosperm	Alismatales	Hydrocharitaceae	Thalassia	testudinum		Banks & Sol. ex K.D.Koenig	Olson	5794	3	stem	4.3	14.52
	angiosperm	Alismatales	Hydrocharitaceae	Thalassia	testudinum		Banks & Sol. ex K.D.Koenig	Olson	5794	4	stem	4	12.8
	angiosperm	Alismatales	Hydrocharitaceae	Thalassia	testudinum		Banks & Sol. ex K.D.Koenig	Olson	5794	5	stem	4.2	13.88
	angiosperm	Alismatales	Hydrocharitaceae	Thalassia	testudinum		Banks & Sol. ex K.D.Koenig	Olson	5794	6	stem	4	14.84
	angiosperm	Alismatales	Hydrocharitaceae	Thalassia	testudinum		Banks & Sol. ex K.D.Koenig	Olson	5794	8	stem	4	13.875
	angiosperm	Alismatales	Hydrocharitaceae	Thalassia	testudinum		Banks & Sol. ex K.D.Koenig	Olson	5794	10	stem	4	12.68
	angiosperm	Alismatales	Hydrocharitaceae	Thalassia	testudinum		Banks & Sol. ex K.D.Koenig	Olson	5794	20	stem	3.5	9.44
	angiosperm	Alismatales	Hydrocharitaceae	Thalassia	testudinum		Banks & Sol. ex K.D.Koenig	Olson	5794	30	stem	4.1	11.68
	angiosperm	Alismatales	Hydrocharitaceae	Thalassia	testudinum		Banks & Sol. ex K.D.Koenig	Olson	5794	40	stem	4.2	13.64
Koçillari et al. 2021 PNAS	angiosperm	Amborellales	Amborellaceae	Amborella	trichopoda		Baill.	Olson	4252	1	stem	1.24	10.6232	1892.56
Koçillari et al. 2021 PNAS	angiosperm	Amborellales	Amborellaceae	Amborella	trichopoda		Baill.	Olson	4252	2	stem	1.37	14.3472	2041.16
Koçillari et al. 2021 PNAS	angiosperm	Amborellales	Amborellaceae	Amborella	trichopoda		Baill.	Olson	4252	3	stem	1.38	15.7192	1865.23
Koçillari et al. 2021 PNAS	angiosperm	Amborellales	Amborellaceae	Amborella	trichopoda		Baill.	Olson	4252	4	stem	1.53	18.8552	1600.48
Koçillari et al. 2021 PNAS	angiosperm	Amborellales	Amborellaceae	Amborella	trichopoda		Baill.	Olson	4252	5	stem	1.56	17.052	1771.29
Koçillari et al. 2021 PNAS	angiosperm	Amborellales	Amborellaceae	Amborella	trichopoda		Baill.	Olson	4252	6	stem	1.8	16.66	1776.41
Koçillari et al. 2021 PNAS	angiosperm	Amborellales	Amborellaceae	Amborella	trichopoda		Baill.	Olson	4252	7	stem	1.81	14.4256	1860.96
Koçillari et al. 2021 PNAS	angiosperm	Amborellales	Amborellaceae	Amborella	trichopoda		Baill.	Olson	4252	8	stem	2.04	17.9928	1925.01
Koçillari et al. 2021 PNAS	angiosperm	Amborellales	Amborellaceae	Amborella	trichopoda		Baill.	Olson	4252	9	stem	2.47	19.8744	1812.28
Koçillari et al. 2021 PNAS	angiosperm	Amborellales	Amborellaceae	Amborella	trichopoda		Baill.	Olson	4252	10	stem	1.97	17.9536	1757.62
Koçillari et al. 2021 PNAS	angiosperm	Amborellales	Amborellaceae	Amborella	trichopoda		Baill.	Olson	4252	20	stem	2.49	16.9736	1730.29
Koçillari et al. 2021 PNAS	angiosperm	Amborellales	Amborellaceae	Amborella	trichopoda		Baill.	Olson	4252	30	stem	3.22	16.9344	1648.3
Koçillari et al. 2021 PNAS	angiosperm	Amborellales	Amborellaceae	Amborella	trichopoda		Baill.	Olson	4252	335	stem	29.73	24.7352	812.623
Koçillari et al. 2021 PNAS	angiosperm	Amborellales	Amborellaceae	Amborella	trichopoda		Baill.	Olson	4252	740	stem	127.324	35.7112	544.026
Koçillari et al. 2021 PNAS	angiosperm	Apiales	Araliaceae	Dendropanax	arboreus		(L.) Decne. & Planch.	Olson	5602	1	stem	5.98	24.2648	304.04	1.8
Koçillari et al. 2021 PNAS	angiosperm	Apiales	Araliaceae	Dendropanax	arboreus		(L.) Decne. & Planch.	Olson	5602	2	stem	5.98	27.5184	369.801	2.12
Koçillari et al. 2021 PNAS	angiosperm	Apiales	Araliaceae	Dendropanax	arboreus		(L.) Decne. & Planch.	Olson	5602	3	stem	4.62	31.9088	329.234	1.64
Koçillari et al. 2021 PNAS	angiosperm	Apiales	Araliaceae	Dendropanax	arboreus		(L.) Decne. & Planch.	Olson	5602	4	stem	5.77	35.2408	254.078	1.68
Koçillari et al. 2021 PNAS	angiosperm	Apiales	Araliaceae	Dendropanax	arboreus		(L.) Decne. & Planch.	Olson	5602	5	stem	6.09	25.7544	402.682	1.4
Koçillari et al. 2021 PNAS	angiosperm	Apiales	Araliaceae	Dendropanax	arboreus		(L.) Decne. & Planch.	Olson	5602	8	stem	5.35	37.5928	270.732	1.56
Koçillari et al. 2021 PNAS	angiosperm	Apiales	Araliaceae	Dendropanax	arboreus		(L.) Decne. & Planch.	Olson	5602	10	stem	6	32.4184	188.317	1.52
Koçillari et al. 2021 PNAS	angiosperm	Apiales	Araliaceae	Dendropanax	arboreus		(L.) Decne. & Planch.	Olson	5602	20	stem	7	48.0168	119.566	1.44
Koçillari et al. 2021 PNAS	angiosperm	Apiales	Araliaceae	Dendropanax	arboreus		(L.) Decne. & Planch.	Olson	5602	30	stem	8.1	55.822	118.285	1.48
Koçillari et al. 2021 PNAS	angiosperm	Apiales	Araliaceae	Dendropanax	arboreus		(L.) Decne. & Planch.	Olson	5602	60	stem	10.73	65.208	72.5937	1.52
Koçillari et al. 2021 PNAS	angiosperm	Apiales	Araliaceae	Dendropanax	arboreus		(L.) Decne. & Planch.	Olson	5602	120	stem	19	65.5044	65.3344	1.64
Koçillari et al. 2021 PNAS	angiosperm	Apiales	Araliaceae	Dendropanax	arboreus		(L.) Decne. & Planch.	Olson	5602	240	stem	33	70.7408	50.8156	1.36
Koçillari et al. 2021 PNAS	angiosperm	Apiales	Araliaceae	Dendropanax	arboreus		(L.) Decne. & Planch.	Olson	5602	480	stem	92.3099	81.1148	53.8048	1.44
Koçillari et al. 2021 PNAS	angiosperm	Apiales	Araliaceae	Dendropanax	arboreus		(L.) Decne. & Planch.	Olson	5602	1144	stem	241.916	83.98	32.0266	1.4
Koçillari et al. 2021 PNAS	angiosperm	Aquifoliales	Phyllonomaceae	Phyllonoma	laticuspis		(Turcz.) Engl.	Olson	5716	1	stem	0.83	9.0944	2340.08	3.36
Koçillari et al. 2021 PNAS	angiosperm	Aquifoliales	Phyllonomaceae	Phyllonoma	laticuspis		(Turcz.) Engl.	Olson	5716	2	stem	0.95	12.936	1788.37	2.6
Koçillari et al. 2021 PNAS	angiosperm	Aquifoliales	Phyllonomaceae	Phyllonoma	laticuspis		(Turcz.) Engl.	Olson	5716	3	stem	1.18	15.876	1239.22	1.72
Koçillari et al. 2021 PNAS	angiosperm	Aquifoliales	Phyllonomaceae	Phyllonoma	laticuspis		(Turcz.) Engl.	Olson	5716	4	stem	1.43	17.1304	932.616	1.6
Koçillari et al. 2021 PNAS	angiosperm	Aquifoliales	Phyllonomaceae	Phyllonoma	laticuspis		(Turcz.) Engl.	Olson	5716	5	stem	1.45	16.5424	819.882	1.76
Koçillari et al. 2021 PNAS	angiosperm	Aquifoliales	Phyllonomaceae	Phyllonoma	laticuspis		(Turcz.) Engl.	Olson	5716	6	stem	1.57	19.9528	672.133	1.56
Koçillari et al. 2021 PNAS	angiosperm	Aquifoliales	Phyllonomaceae	Phyllonoma	laticuspis		(Turcz.) Engl.	Olson	5716	8	stem	1.81	20.6976	582.458	1.48
Koçillari et al. 2021 PNAS	angiosperm	Aquifoliales	Phyllonomaceae	Phyllonoma	laticuspis		(Turcz.) Engl.	Olson	5716	10	stem	2.1	20.3056	799.385	1.56
Koçillari et al. 2021 PNAS	angiosperm	Aquifoliales	Phyllonomaceae	Phyllonoma	laticuspis		(Turcz.) Engl.	Olson	5716	20	stem	4.17	26.656	589.717	1.92
Koçillari et al. 2021 PNAS	angiosperm	Aquifoliales	Phyllonomaceae	Phyllonoma	laticuspis		(Turcz.) Engl.	Olson	5716	30	stem	5.23	32.2616	435.989	1.48
Koçillari et al. 2021 PNAS	angiosperm	Aquifoliales	Phyllonomaceae	Phyllonoma	laticuspis		(Turcz.) Engl.	Olson	5716	60	stem	8.82	30.576	262.191	1.64
Koçillari et al. 2021 PNAS	angiosperm	Aquifoliales	Phyllonomaceae	Phyllonoma	laticuspis		(Turcz.) Engl.	Olson	5716	120	stem	12.55	33.4376	311.299	1.68
Koçillari et al. 2021 PNAS	angiosperm	Aquifoliales	Phyllonomaceae	Phyllonoma	laticuspis		(Turcz.) Engl.	Olson	5716	240	stem	21.9	34.2608	148.604	1.52
Koçillari et al. 2021 PNAS	angiosperm	Aquifoliales	Phyllonomaceae	Phyllonoma	laticuspis		(Turcz.) Engl.	Olson	5716	460	stem	49.6	38.0632	201.554	1.96
Koçillari et al. 2021 PNAS	angiosperm	Arecales	Arecaceae	Desmoncus	orthoacanthos		Mart.	Olson	5684	1	leaf		29.596
Koçillari et al. 2021 PNAS	angiosperm	Arecales	Arecaceae	Desmoncus	orthoacanthos		Mart.	Olson	5684	2	leaf		31.2424
Koçillari et al. 2021 PNAS	angiosperm	Arecales	Arecaceae	Desmoncus	orthoacanthos		Mart.	Olson	5684	3	leaf		34.6788
Koçillari et al. 2021 PNAS	angiosperm	Arecales	Arecaceae	Desmoncus	orthoacanthos		Mart.	Olson	5684	4	leaf		38.7388
Koçillari et al. 2021 PNAS	angiosperm	Arecales	Arecaceae	Desmoncus	orthoacanthos		Mart.	Olson	5684	5	leaf		35.6067
Koçillari et al. 2021 PNAS	angiosperm	Arecales	Arecaceae	Desmoncus	orthoacanthos		Mart.	Olson	5684	6	leaf		41.0667
Koçillari et al. 2021 PNAS	angiosperm	Arecales	Arecaceae	Desmoncus	orthoacanthos		Mart.	Olson	5684	8	leaf		36.4906
Koçillari et al. 2021 PNAS	angiosperm	Arecales	Arecaceae	Desmoncus	orthoacanthos		Mart.	Olson	5684	10	leaf		45.325
Koçillari et al. 2021 PNAS	angiosperm	Arecales	Arecaceae	Desmoncus	orthoacanthos		Mart.	Olson	5684	20	leaf	1.83	37.12
Koçillari et al. 2021 PNAS	angiosperm	Arecales	Arecaceae	Desmoncus	orthoacanthos		Mart.	Olson	5684	30	leaf		43.9432
Koçillari et al. 2021 PNAS	angiosperm	Arecales	Arecaceae	Desmoncus	orthoacanthos		Mart.	Olson	5684	60	leaf		65.5044
Koçillari et al. 2021 PNAS	angiosperm	Arecales	Arecaceae	Desmoncus	orthoacanthos		Mart.	Olson	5684	88	leaf		69.7528
Koçillari et al. 2021 PNAS	angiosperm	Arecales	Arecaceae	Desmoncus	orthoacanthos		Mart.	Olson	5684	120	stem	9.95	57.2452
Koçillari et al. 2021 PNAS	angiosperm	Arecales	Arecaceae	Desmoncus	orthoacanthos		Mart.	Olson	5684	240	stem	14.27	152.95
Koçillari et al. 2021 PNAS	angiosperm	Arecales	Arecaceae	Desmoncus	orthoacanthos		Mart.	Olson	5684	480	stem	19.35	185.409
Koçillari et al. 2021 PNAS	angiosperm	Arecales	Arecaceae	Desmoncus	orthoacanthos		Mart.	Olson	5684	960	stem		206.196
Koçillari et al. 2021 PNAS	angiosperm	Arecales	Arecaceae	Desmoncus	orthoacanthos		Mart.	Olson	5684	1800	stem		199.872
Koçillari et al. 2021 PNAS	angiosperm	Asparagales	Asparagaceae	Dracaena	americana		Donn.Sm.	Olson	5695	1	leaf	1.5	9.1336
Koçillari et al. 2021 PNAS	angiosperm	Asparagales	Asparagaceae	Dracaena	americana		Donn.Sm.	Olson	5695	2	leaf	2.2	10.192
Koçillari et al. 2021 PNAS	angiosperm	Asparagales	Asparagaceae	Dracaena	americana		Donn.Sm.	Olson	5695	3	leaf	3.1	9.408
Koçillari et al. 2021 PNAS	angiosperm	Asparagales	Asparagaceae	Dracaena	americana		Donn.Sm.	Olson	5695	4	leaf	4.9	8.7808
Koçillari et al. 2021 PNAS	angiosperm	Asparagales	Asparagaceae	Dracaena	americana		Donn.Sm.	Olson	5695	5	leaf	5.8	8.7416
Koçillari et al. 2021 PNAS	angiosperm	Asparagales	Asparagaceae	Dracaena	americana		Donn.Sm.	Olson	5695	6	leaf	6.2	10.2312
Koçillari et al. 2021 PNAS	angiosperm	Asparagales	Asparagaceae	Dracaena	americana		Donn.Sm.	Olson	5695	8	leaf	8	10.7408
Koçillari et al. 2021 PNAS	angiosperm	Asparagales	Asparagaceae	Dracaena	americana		Donn.Sm.	Olson	5695	10	leaf	11.1	12.8576
Koçillari et al. 2021 PNAS	angiosperm	Asparagales	Asparagaceae	Dracaena	americana		Donn.Sm.	Olson	5695	20	leaf	19.3	15.4448
Koçillari et al. 2021 PNAS	angiosperm	Asparagales	Asparagaceae	Dracaena	americana		Donn.Sm.	Olson	5695	30	leaf	22.2	22.84
Koçillari et al. 2021 PNAS	angiosperm	Asparagales	Asparagaceae	Dracaena	americana		Donn.Sm.	Olson	5695	46.2	leaf	18	22.8928
Koçillari et al. 2021 PNAS	angiosperm	Asparagales	Asparagaceae	Dracaena	americana		Donn.Sm.	Olson	5695	120	stem	21.5	64.9116
Koçillari et al. 2021 PNAS	angiosperm	Asparagales	Asparagaceae	Dracaena	americana		Donn.Sm.	Olson	5695	240	stem	22.4	66.8876
Koçillari et al. 2021 PNAS	angiosperm	Asparagales	Asparagaceae	Dracaena	americana		Donn.Sm.	Olson	5695	480	stem	34.7	81.1148
Koçillari et al. 2021 PNAS	angiosperm	Asparagales	Asparagaceae	Dracaena	americana		Donn.Sm.	Olson	5695	960	stem	111.408	44.3612
Koçillari et al. 2021 PNAS	angiosperm	Asparagales	Asparagaceae	Dracaena	americana		Donn.Sm.	Olson	5695	1080	stem		47.3252
Koçillari et al. 2021 PNAS	angiosperm	Asterales	Asteraceae	Gochnatia	polymorpha		(Less.) Cabrera	Olson	5612	1	stem	4.55	10.4272	840.379	3.12
Koçillari et al. 2021 PNAS	angiosperm	Asterales	Asteraceae	Gochnatia	polymorpha		(Less.) Cabrera	Olson	5612	2	stem	4.5	15.288	669.57	2.28
Koçillari et al. 2021 PNAS	angiosperm	Asterales	Asteraceae	Gochnatia	polymorpha		(Less.) Cabrera	Olson	5612	3	stem	4.6	24.9312	589.29	1.96
Koçillari et al. 2021 PNAS	angiosperm	Asterales	Asteraceae	Gochnatia	polymorpha		(Less.) Cabrera	Olson	5612	4	stem	5.1	24.3432	380.05	2.28
Koçillari et al. 2021 PNAS	angiosperm	Asterales	Asteraceae	Gochnatia	polymorpha		(Less.) Cabrera	Olson	5612	5	stem	5	22.54	460.33	2
Koçillari et al. 2021 PNAS	angiosperm	Asterales	Asteraceae	Gochnatia	polymorpha		(Less.) Cabrera	Olson	5612	6	stem	5.2	22.8144	319.839	2.4
Koçillari et al. 2021 PNAS	angiosperm	Asterales	Asteraceae	Gochnatia	polymorpha		(Less.) Cabrera	Olson	5612	8	stem	5.4	23.0888	287.386	1.68
Koçillari et al. 2021 PNAS	angiosperm	Asterales	Asteraceae	Gochnatia	polymorpha		(Less.) Cabrera	Olson	5612	10	stem	4.95	27.4008	277.564	1.56
Koçillari et al. 2021 PNAS	angiosperm	Asterales	Asteraceae	Gochnatia	polymorpha		(Less.) Cabrera	Olson	5612	20	stem	5.7	27.7144	322.402	1.8
Koçillari et al. 2021 PNAS	angiosperm	Asterales	Asteraceae	Gochnatia	polymorpha		(Less.) Cabrera	Olson	5612	30	stem	5.7	27.636	271.586	1.76
Koçillari et al. 2021 PNAS	angiosperm	Asterales	Asteraceae	Gochnatia	polymorpha		(Less.) Cabrera	Olson	5612	60	stem	18	29.4784	278.845	2.08
Koçillari et al. 2021 PNAS	angiosperm	Asterales	Asteraceae	Gochnatia	polymorpha		(Less.) Cabrera	Olson	5612	120	stem	21	39.6312	252.37	1.88
Koçillari et al. 2021 PNAS	angiosperm	Asterales	Asteraceae	Gochnatia	polymorpha		(Less.) Cabrera	Olson	5612	240	stem	53.4	46.6088	221.624	1.52
Koçillari et al. 2021 PNAS	angiosperm	Asterales	Asteraceae	Gochnatia	polymorpha		(Less.) Cabrera	Olson	5612	480	stem	235.549	52.92	32.8807	1.2
Koçillari et al. 2021 PNAS	angiosperm	Asterales	Asteraceae	Gochnatia	polymorpha		(Less.) Cabrera	Olson	5612	880	stem	391.521	62.72	47.8265	1.68
Koçillari et al. 2021 PNAS	angiosperm	Austrobaileyales	Illiciaceae	Illicium	mexicanum		A. C. Smith	Olson	5664	1	stem	3.62	17.9144	933.47	1.52
Koçillari et al. 2021 PNAS	angiosperm	Austrobaileyales	Illiciaceae	Illicium	mexicanum		A. C. Smith	Olson	5664	2	stem	3.51	21.364	449.227	1.08
Koçillari et al. 2021 PNAS	angiosperm	Austrobaileyales	Illiciaceae	Illicium	mexicanum		A. C. Smith	Olson	5664	3	stem	3.44	23.4024	316.85	1
Koçillari et al. 2021 PNAS	angiosperm	Austrobaileyales	Illiciaceae	Illicium	mexicanum		A. C. Smith	Olson	5664	4	stem	4.57	22.6576	482.962	1.12
Koçillari et al. 2021 PNAS	angiosperm	Austrobaileyales	Illiciaceae	Illicium	mexicanum		A. C. Smith	Olson	5664	5	stem	4.13	21.952	702.878	1.08
Koçillari et al. 2021 PNAS	angiosperm	Austrobaileyales	Illiciaceae	Illicium	mexicanum		A. C. Smith	Olson	5664	6	stem	3.85	21.266	566.231	1
Koçillari et al. 2021 PNAS	angiosperm	Austrobaileyales	Illiciaceae	Illicium	mexicanum		A. C. Smith	Olson	5664	8	stem	3.61	21.952	678.111	1.08
Koçillari et al. 2021 PNAS	angiosperm	Austrobaileyales	Illiciaceae	Illicium	mexicanum		A. C. Smith	Olson	5664	10	stem	3.7	21.7168	450.508	1.12
Koçillari et al. 2021 PNAS	angiosperm	Austrobaileyales	Illiciaceae	Illicium	mexicanum		A. C. Smith	Olson	5664	20	stem	5.13	27.9496	334.785	1
Koçillari et al. 2021 PNAS	angiosperm	Austrobaileyales	Illiciaceae	Illicium	mexicanum		A. C. Smith	Olson	5664	30	stem	5.92	26.4992	419.763	1.08
Koçillari et al. 2021 PNAS	angiosperm	Austrobaileyales	Illiciaceae	Illicium	mexicanum		A. C. Smith	Olson	5664	60	stem	8.4	30.1056	254.932	1
Koçillari et al. 2021 PNAS	angiosperm	Austrobaileyales	Illiciaceae	Illicium	mexicanum		A. C. Smith	Olson	5664	120	stem	16	33.0848	164.403	1
Koçillari et al. 2021 PNAS	angiosperm	Austrobaileyales	Illiciaceae	Illicium	mexicanum		A. C. Smith	Olson	5664	240	stem	23	32.4968	213.084	1
Koçillari et al. 2021 PNAS	angiosperm	Austrobaileyales	Illiciaceae	Illicium	mexicanum		A. C. Smith	Olson	5664	480	stem	44.2451	35.0448	209.241	1
Koçillari et al. 2021 PNAS	angiosperm	Austrobaileyales	Illiciaceae	Illicium	mexicanum		A. C. Smith	Olson	5664	980	stem	76.3944	39.8664	106.755	1
Koçillari et al. 2021 PNAS	angiosperm	Austrobaileyales	Illiciaceae	Illicium	mexicanum		A. C. Smith	Olson	5665	1	stem	3.15	18.1104	384.32	1.04
Koçillari et al. 2021 PNAS	angiosperm	Austrobaileyales	Illiciaceae	Illicium	mexicanum		A. C. Smith	Olson	5665	2	stem	4.18	20.58	582.458	1.36
Koçillari et al. 2021 PNAS	angiosperm	Austrobaileyales	Illiciaceae	Illicium	mexicanum		A. C. Smith	Olson	5665	3	stem	3.61	22.8928	598.258	1.32
Koçillari et al. 2021 PNAS	angiosperm	Austrobaileyales	Illiciaceae	Illicium	mexicanum		A. C. Smith	Olson	5665	4	stem	3.68	21.2464	401.401	1.04
Koçillari et al. 2021 PNAS	angiosperm	Austrobaileyales	Illiciaceae	Illicium	mexicanum		A. C. Smith	Olson	5665	5	stem	3.09	23.2064	430.865	1
Koçillari et al. 2021 PNAS	angiosperm	Austrobaileyales	Illiciaceae	Illicium	mexicanum		A. C. Smith	Olson	5665	6	stem	3.22	23.5592	482.535	1
Koçillari et al. 2021 PNAS	angiosperm	Austrobaileyales	Illiciaceae	Illicium	mexicanum		A. C. Smith	Olson	5665	8	stem	3.98	22.148	409.941	1
Koçillari et al. 2021 PNAS	angiosperm	Austrobaileyales	Illiciaceae	Illicium	mexicanum		A. C. Smith	Olson	5665	10	stem	3.75	21.8736	388.59	1
Koçillari et al. 2021 PNAS	angiosperm	Austrobaileyales	Illiciaceae	Illicium	mexicanum		A. C. Smith	Olson	5665	20	stem	4.1	24.1864	238.705	1
Koçillari et al. 2021 PNAS	angiosperm	Austrobaileyales	Illiciaceae	Illicium	mexicanum		A. C. Smith	Olson	5665	30	stem	3.94	24.8136	204.971	1.04
Koçillari et al. 2021 PNAS	angiosperm	Austrobaileyales	Illiciaceae	Illicium	mexicanum		A. C. Smith	Olson	5665	60	stem	10.43	26.7344	383.466	1
Koçillari et al. 2021 PNAS	angiosperm	Austrobaileyales	Illiciaceae	Illicium	mexicanum		A. C. Smith	Olson	5665	120	stem		28.1456	175.079	1
Koçillari et al. 2021 PNAS	angiosperm	Austrobaileyales	Illiciaceae	Illicium	mexicanum		A. C. Smith	Olson	5665	480	stem		29.8704	161.841	1
Koçillari et al. 2021 PNAS	angiosperm	Austrobaileyales	Illiciaceae	Illicium	mexicanum		A. C. Smith	Olson	5665	640	stem	32.5	37.2792	124.69	1
Koçillari et al. 2021 PNAS	angiosperm	Berberidopsidales	Aextoxicaceae	Aextoxicon	punctatum		Ruiz & Pav.	Olson	5769	1	stem	2.5	7.5656	2466.48	3.64
Koçillari et al. 2021 PNAS	angiosperm	Berberidopsidales	Aextoxicaceae	Aextoxicon	punctatum		Ruiz & Pav.	Olson	5769	2	stem	2.65	8.0752	1865.23	3.84
Koçillari et al. 2021 PNAS	angiosperm	Berberidopsidales	Aextoxicaceae	Aextoxicon	punctatum		Ruiz & Pav.	Olson	5769	3	stem	3.65	12.348	1364.76	3.36
Koçillari et al. 2021 PNAS	angiosperm	Berberidopsidales	Aextoxicaceae	Aextoxicon	punctatum		Ruiz & Pav.	Olson	5769	4	stem	2.25	12.3872	1176.87	3.32
Koçillari et al. 2021 PNAS	angiosperm	Berberidopsidales	Aextoxicaceae	Aextoxicon	punctatum		Ruiz & Pav.	Olson	5769	5	stem	3.93	13.0928	1262.28	2.96
Koçillari et al. 2021 PNAS	angiosperm	Berberidopsidales	Aextoxicaceae	Aextoxicon	punctatum		Ruiz & Pav.	Olson	5769	6	stem	3.03	13.6416	1434.79	2.6
Koçillari et al. 2021 PNAS	angiosperm	Berberidopsidales	Aextoxicaceae	Aextoxicon	punctatum		Ruiz & Pav.	Olson	5769	8	stem	4.32	15.7976	1214.45	1.2
Koçillari et al. 2021 PNAS	angiosperm	Berberidopsidales	Aextoxicaceae	Aextoxicon	punctatum		Ruiz & Pav.	Olson	5769	10	stem	2.93	17.444	370.655	1.08
Koçillari et al. 2021 PNAS	angiosperm	Berberidopsidales	Aextoxicaceae	Aextoxicon	punctatum		Ruiz & Pav.	Olson	5769	20	stem	3.98	17.836	329.661	1.04
Koçillari et al. 2021 PNAS	angiosperm	Berberidopsidales	Aextoxicaceae	Aextoxicon	punctatum		Ruiz & Pav.	Olson	5769	30	stem	6.25	28.1064	311.299	1.12
Koçillari et al. 2021 PNAS	angiosperm	Berberidopsidales	Aextoxicaceae	Aextoxicon	punctatum		Ruiz & Pav.	Olson	5769	60	stem	8.61	29.2432	315.142	1.04
Koçillari et al. 2021 PNAS	angiosperm	Berberidopsidales	Aextoxicaceae	Aextoxicon	punctatum		Ruiz & Pav.	Olson	5769	120	stem	18.01	37.2008	161.841	1.16
Koçillari et al. 2021 PNAS	angiosperm	Berberidopsidales	Aextoxicaceae	Aextoxicon	punctatum		Ruiz & Pav.	Olson	5769	240	stem	70	39.1216	196.857	1.12
Koçillari et al. 2021 PNAS	angiosperm	Berberidopsidales	Aextoxicaceae	Aextoxicon	punctatum		Ruiz & Pav.	Olson	5769	488	stem	96	33.6728	157.144	1.08
Koçillari et al. 2021 PNAS	angiosperm	Boraginales	Boraginaceae	Cordia	stenoclada		I.M.Johnst.	Olson	5699	1	stem	1.1	23.6499	284.545	1.08
Koçillari et al. 2021 PNAS	angiosperm	Boraginales	Boraginaceae	Cordia	stenoclada		I.M.Johnst.	Olson	5699	2	stem	1.5	26.6483	200.909	1.04
Koçillari et al. 2021 PNAS	angiosperm	Boraginales	Boraginaceae	Cordia	stenoclada		I.M.Johnst.	Olson	5699	3	stem	2.1	22.3006	229.091	1
Koçillari et al. 2021 PNAS	angiosperm	Boraginales	Boraginaceae	Cordia	stenoclada		I.M.Johnst.	Olson	5699	4	stem	2.3	26.4984	260	1.04
Koçillari et al. 2021 PNAS	angiosperm	Boraginales	Boraginaceae	Cordia	stenoclada		I.M.Johnst.	Olson	5699	5	stem	1.9	28.4473	293.636	1.08
Koçillari et al. 2021 PNAS	angiosperm	Boraginales	Boraginaceae	Cordia	stenoclada		I.M.Johnst.	Olson	5699	6	stem	2.3	27.3604	231.818	1.08
Koçillari et al. 2021 PNAS	angiosperm	Boraginales	Boraginaceae	Cordia	stenoclada		I.M.Johnst.	Olson	5699	8	stem	2.9	35.0063	141.818	1.12
Koçillari et al. 2021 PNAS	angiosperm	Boraginales	Boraginaceae	Cordia	stenoclada		I.M.Johnst.	Olson	5699	10	stem	3.1	35.606	114.545	1.08
Koçillari et al. 2021 PNAS	angiosperm	Boraginales	Boraginaceae	Cordia	stenoclada		I.M.Johnst.	Olson	5699	20	stem	4.1	43.3644	161.818	1
Koçillari et al. 2021 PNAS	angiosperm	Boraginales	Boraginaceae	Cordia	stenoclada		I.M.Johnst.	Olson	5699	30	stem	5.2	53.2966	95.4545	1.12
Koçillari et al. 2021 PNAS	angiosperm	Boraginales	Boraginaceae	Cordia	stenoclada		I.M.Johnst.	Olson	5699	60	stem	9.8	64.9903	80	1.04
Koçillari et al. 2021 PNAS	angiosperm	Boraginales	Boraginaceae	Cordia	stenoclada		I.M.Johnst.	Olson	5699	120	stem	19	91.6011	50.9273	1.08
Koçillari et al. 2021 PNAS	angiosperm	Boraginales	Boraginaceae	Cordia	stenoclada		I.M.Johnst.	Olson	5699	240	stem	20.0535	100.069	19.4203	1.16
Koçillari et al. 2021 PNAS	angiosperm	Boraginales	Boraginaceae	Cordia	stenoclada		I.M.Johnst.	Olson	5699	465	stem	87.5352	125.849	24.8986	1.24
Koçillari et al. 2021 PNAS	angiosperm	Boraginales	Boraginaceae	Cordia	stenoclada		I.M.Johnst.	Olson	5699	960	stem	264.197	138.138	15.3623	1.88
Koçillari et al. 2021 PNAS	angiosperm	Boraginales	Boraginaceae	Cordia	stenoclada		I.M.Johnst.	Olson	5699	1450	stem	437.676	121.598	22.4638	2.16
Koçillari et al. 2021 PNAS	angiosperm	Brassicales	Caricaceae	Carica	papaya		L.	Echeverria	74	1	stem	36.56	48.1768	107.61	1.56
Koçillari et al. 2021 PNAS	angiosperm	Brassicales	Caricaceae	Carica	papaya		L.	Echeverria	74	2	stem	39.94	50.4896	45.6913	1.88
Koçillari et al. 2021 PNAS	angiosperm	Brassicales	Caricaceae	Carica	papaya		L.	Echeverria	74	3	stem	41.5336	51.5088	33.3077	2.08
Koçillari et al. 2021 PNAS	angiosperm	Brassicales	Caricaceae	Carica	papaya		L.	Echeverria	74	4	stem	46.28	47.432	78.9991	1.72
Koçillari et al. 2021 PNAS	angiosperm	Brassicales	Caricaceae	Carica	papaya		L.	Echeverria	74	5	stem	47.05	56.644	61.4912	2.12
Koçillari et al. 2021 PNAS	angiosperm	Brassicales	Caricaceae	Carica	papaya		L.	Echeverria	74	6	stem	52.03	48.2552	70.4586	4.12
Koçillari et al. 2021 PNAS	angiosperm	Brassicales	Caricaceae	Carica	papaya		L.	Echeverria	74	10	stem	53.23	82.5968	42.7022	2.72
Koçillari et al. 2021 PNAS	angiosperm	Brassicales	Caricaceae	Carica	papaya		L.	Echeverria	74	20	stem	52.07	99.6892	40.1401	2.08
Koçillari et al. 2021 PNAS	angiosperm	Brassicales	Caricaceae	Carica	papaya		L.	Echeverria	74	30	stem	61.07	128.045	17.9349	1.76
Koçillari et al. 2021 PNAS	angiosperm	Brassicales	Caricaceae	Carica	papaya		L.	Echeverria	74	80	stem	59.75	121.722	35.0158	2.2
Koçillari et al. 2021 PNAS	angiosperm	Brassicales	Caricaceae	Carica	papaya		L.	Echeverria	74	100	stem	84.57	143.556	11.1026	1.64
Koçillari et al. 2021 PNAS	angiosperm	Brassicales	Caricaceae	Carica	papaya		L.	Echeverria	74	490	stem	155.972	129.329	5.12426	1.52
Koçillari et al. 2021 PNAS	angiosperm	Brassicales	Moringaceae	Moringa	drouhardii		Jumelle	Olson	5599	1	stem		41.0032	128.107	2.56
Koçillari et al. 2021 PNAS	angiosperm	Brassicales	Moringaceae	Moringa	drouhardii		Jumelle	Olson	5599	2	stem		56.4088	90.9557	3
Koçillari et al. 2021 PNAS	angiosperm	Brassicales	Moringaceae	Moringa	drouhardii		Jumelle	Olson	5599	3	stem		52.8024	98.6421	1.52
Koçillari et al. 2021 PNAS	angiosperm	Brassicales	Moringaceae	Moringa	drouhardii		Jumelle	Olson	5599	4	stem		67.2672	55.9399	1.88
Koçillari et al. 2021 PNAS	angiosperm	Brassicales	Moringaceae	Moringa	drouhardii		Jumelle	Olson	5599	5	stem		70.2856	52.9507	1.76
Koçillari et al. 2021 PNAS	angiosperm	Brassicales	Moringaceae	Moringa	drouhardii		Jumelle	Olson	5599	6	stem		77.7336	69.1776	1.8
Koçillari et al. 2021 PNAS	angiosperm	Brassicales	Moringaceae	Moringa	drouhardii		Jumelle	Olson	5599	8	stem		75.3424	39.286	2.12
Koçillari et al. 2021 PNAS	angiosperm	Brassicales	Moringaceae	Moringa	drouhardii		Jumelle	Olson	5599	10	stem		72.6376	45.2643	2.32
Koçillari et al. 2021 PNAS	angiosperm	Brassicales	Moringaceae	Moringa	drouhardii		Jumelle	Olson	5599	20	stem		110.755	33.7347	1.92
Koçillari et al. 2021 PNAS	angiosperm	Brassicales	Moringaceae	Moringa	drouhardii		Jumelle	Olson	5599	30	stem		141.679	18.789	1.48
Koçillari et al. 2021 PNAS	angiosperm	Brassicales	Moringaceae	Moringa	drouhardii		Jumelle	Olson	5599	60	stem		145.73	20.07	1.44
Koçillari et al. 2021 PNAS	angiosperm	Brassicales	Moringaceae	Moringa	drouhardii		Jumelle	Olson	5599	120	stem		135.652	10.2485	2.12
Koçillari et al. 2021 PNAS	angiosperm	Brassicales	Moringaceae	Moringa	drouhardii		Jumelle	Olson	5599	240	stem		173.69	7.25937	1.52
Koçillari et al. 2021 PNAS	angiosperm	Brassicales	Moringaceae	Moringa	drouhardii		Jumelle	Olson	5599	400	stem		200.762	7.25937	1.32
Koçillari et al. 2021 PNAS	angiosperm	Brassicales	Moringaceae	Moringa	drouhardii		Jumelle	Olson	5599	700	stem	270.563	186.732	2.56213	1.52
Koçillari et al. 2021 PNAS	angiosperm	Buxales	Buxaceae	Buxus	sempervirens		L.	Olson	5746	1	stem	1.31	4.508	4256.55	4.84
Koçillari et al. 2021 PNAS	angiosperm	Buxales	Buxaceae	Buxus	sempervirens		L.	Olson	5746	2	stem	1.36	5.9192	3764.63	4.64
Koçillari et al. 2021 PNAS	angiosperm	Buxales	Buxaceae	Buxus	sempervirens		L.	Olson	5746	3	stem	1.22	7.1344	3335.9	5.16
Koçillari et al. 2021 PNAS	angiosperm	Buxales	Buxaceae	Buxus	sempervirens		L.	Olson	5746	4	stem	1.24	9.016	2157.31	2.48
Koçillari et al. 2021 PNAS	angiosperm	Buxales	Buxaceae	Buxus	sempervirens		L.	Olson	5746	5	stem	1.44	9.016	2502.35	1.8
Koçillari et al. 2021 PNAS	angiosperm	Buxales	Buxaceae	Buxus	sempervirens		L.	Olson	5746	6	stem	1.46	9.2512	1966.01	1.16
Koçillari et al. 2021 PNAS	angiosperm	Buxales	Buxaceae	Buxus	sempervirens		L.	Olson	5746	8	stem	2.2	10.0744	1122.21	1.12
Koçillari et al. 2021 PNAS	angiosperm	Buxales	Buxaceae	Buxus	sempervirens		L.	Olson	5746	30	stem	3.14	16.1896	728.499	1.04
Koçillari et al. 2021 PNAS	angiosperm	Buxales	Buxaceae	Buxus	sempervirens		L.	Olson	5746	60	stem	5.31	18.1888	459.903	1
Koçillari et al. 2021 PNAS	angiosperm	Buxales	Buxaceae	Buxus	sempervirens		L.	Olson	5746	120	stem	12.36	16.9736	616.62	1.04
Koçillari et al. 2021 PNAS	angiosperm	Buxales	Buxaceae	Buxus	sempervirens		L.	Olson	5746	225	stem	92.3099	19.404	187.036	1
Koçillari et al. 2021 PNAS	angiosperm	Canellales	Winteraceae	Drimys	winteri		J.R.Forst. & G.Forst.	Olson	5720	1	stem	2.73	7.8008	739.602
Koçillari et al. 2021 PNAS	angiosperm	Canellales	Winteraceae	Drimys	winteri		J.R.Forst. & G.Forst.	Olson	5720	2	stem	2.73	10.8976	1043.64
Koçillari et al. 2021 PNAS	angiosperm	Canellales	Winteraceae	Drimys	winteri		J.R.Forst. & G.Forst.	Olson	5720	3	stem	2.75	11.0544	1419.42
Koçillari et al. 2021 PNAS	angiosperm	Canellales	Winteraceae	Drimys	winteri		J.R.Forst. & G.Forst.	Olson	5720	4	stem	2.65	11.1328	1404.05
Koçillari et al. 2021 PNAS	angiosperm	Canellales	Winteraceae	Drimys	winteri		J.R.Forst. & G.Forst.	Olson	5720	5	stem	3.25	12.7008	1648.3
Koçillari et al. 2021 PNAS	angiosperm	Canellales	Winteraceae	Drimys	winteri		J.R.Forst. & G.Forst.	Olson	5720	6	stem	6.25	13.4456	1704.67
Koçillari et al. 2021 PNAS	angiosperm	Canellales	Winteraceae	Drimys	winteri		J.R.Forst. & G.Forst.	Olson	5720	8	stem	5.13	14.9744	2188.06
Koçillari et al. 2021 PNAS	angiosperm	Canellales	Winteraceae	Drimys	winteri		J.R.Forst. & G.Forst.	Olson	5720	10	stem	5	15.876	2044.58
Koçillari et al. 2021 PNAS	angiosperm	Canellales	Winteraceae	Drimys	winteri		J.R.Forst. & G.Forst.	Olson	5720	20	stem	4.75	17.248	1817.41
Koçillari et al. 2021 PNAS	angiosperm	Canellales	Winteraceae	Drimys	winteri		J.R.Forst. & G.Forst.	Olson	5720	30	stem	8.75	24.108	1154.67
Koçillari et al. 2021 PNAS	angiosperm	Canellales	Winteraceae	Drimys	winteri		J.R.Forst. & G.Forst.	Olson	5720	60	stem	12.18	23.0496	1176.87
Koçillari et al. 2021 PNAS	angiosperm	Canellales	Winteraceae	Drimys	winteri		J.R.Forst. & G.Forst.	Olson	5720	120	stem	16.74	25.7936	1059.87
Koçillari et al. 2021 PNAS	angiosperm	Canellales	Winteraceae	Drimys	winteri		J.R.Forst. & G.Forst.	Olson	5720	240	stem		26.4992	997.523
Koçillari et al. 2021 PNAS	angiosperm	Canellales	Winteraceae	Drimys	winteri		J.R.Forst. & G.Forst.	Olson	5720	420	stem	54.1127	22.6576	912.119
Koçillari et al. 2021 PNAS	angiosperm	Canellales	Winteraceae	Drimys	winteri		J.R.Forst. & G.Forst.	Olson	5720	677	stem	70.0282	27.048	968.059
Koçillari et al. 2021 PNAS	angiosperm	Caryophyllales	Cactaceae	Marginatocereus	marginatus		(DC.) Backeb.	Olson	5667	1	stem		8.3888	0
Koçillari et al. 2021 PNAS	angiosperm	Caryophyllales	Cactaceae	Marginatocereus	marginatus		(DC.) Backeb.	Olson	5667	2	stem		10.388	0
Koçillari et al. 2021 PNAS	angiosperm	Caryophyllales	Cactaceae	Marginatocereus	marginatus		(DC.) Backeb.	Olson	5667	3	stem		19.7176	625.587	3.04
Koçillari et al. 2021 PNAS	angiosperm	Caryophyllales	Cactaceae	Marginatocereus	marginatus		(DC.) Backeb.	Olson	5667	4	stem		26.46	497.908	2.12
Koçillari et al. 2021 PNAS	angiosperm	Caryophyllales	Cactaceae	Marginatocereus	marginatus		(DC.) Backeb.	Olson	5667	5	stem		26.0288	444.957	2.84
Koçillari et al. 2021 PNAS	angiosperm	Caryophyllales	Cactaceae	Marginatocereus	marginatus		(DC.) Backeb.	Olson	5667	6	stem		25.1664	365.958	3
Koçillari et al. 2021 PNAS	angiosperm	Caryophyllales	Cactaceae	Marginatocereus	marginatus		(DC.) Backeb.	Olson	5667	7	stem		28.1456	317.277	1.92
Koçillari et al. 2021 PNAS	angiosperm	Caryophyllales	Cactaceae	Marginatocereus	marginatus		(DC.) Backeb.	Olson	5667	8	stem		37.1616	331.369	1.92
Koçillari et al. 2021 PNAS	angiosperm	Caryophyllales	Cactaceae	Marginatocereus	marginatus		(DC.) Backeb.	Olson	5667	10	stem		39.2392	222.478	1.92
Koçillari et al. 2021 PNAS	angiosperm	Caryophyllales	Cactaceae	Marginatocereus	marginatus		(DC.) Backeb.	Olson	5667	20	stem		48.3728	299.769	1.68
Koçillari et al. 2021 PNAS	angiosperm	Caryophyllales	Cactaceae	Marginatocereus	marginatus		(DC.) Backeb.	Olson	5667	30	stem		44.4528	174.652	1.36
Koçillari et al. 2021 PNAS	angiosperm	Caryophyllales	Cactaceae	Marginatocereus	marginatus		(DC.) Backeb.	Olson	5667	60	stem		58.3296	70.8856	1.28
Koçillari et al. 2021 PNAS	angiosperm	Caryophyllales	Cactaceae	Marginatocereus	marginatus		(DC.) Backeb.	Olson	5667	120	stem		67.5024	40.5671	1.32
Koçillari et al. 2021 PNAS	angiosperm	Caryophyllales	Cactaceae	Marginatocereus	marginatus		(DC.) Backeb.	Olson	5667	240	stem		75.4992	18.3619	1.6
Koçillari et al. 2021 PNAS	angiosperm	Caryophyllales	Cactaceae	Marginatocereus	marginatus		(DC.) Backeb.	Olson	5667	480	stem		72.4024	23.4862	1.32
Koçillari et al. 2021 PNAS	angiosperm	Caryophyllales	Cactaceae	Marginatocereus	marginatus		(DC.) Backeb.	Olson	5667	790	stem		83.9664	27.3294	1.8
Koçillari et al. 2021 PNAS	angiosperm	Caryophyllales	Cactaceae	Pachycereus	weberi		(J.M.Coult.) Backeb.	Olson	5713	1	stem	140.056	35.476	37.5779	1.2
Koçillari et al. 2021 PNAS	angiosperm	Caryophyllales	Cactaceae	Pachycereus	weberi		(J.M.Coult.) Backeb.	Olson	5713	2	stem	149.606	37.544	82.4152	1.44
Koçillari et al. 2021 PNAS	angiosperm	Caryophyllales	Cactaceae	Pachycereus	weberi		(J.M.Coult.) Backeb.	Olson	5713	3	stem	159.155	39.9152	167.82	3.56
Koçillari et al. 2021 PNAS	angiosperm	Caryophyllales	Cactaceae	Pachycereus	weberi		(J.M.Coult.) Backeb.	Olson	5713	4	stem	178.254	39.1248	136.647	2.72
Koçillari et al. 2021 PNAS	angiosperm	Caryophyllales	Cactaceae	Pachycereus	weberi		(J.M.Coult.) Backeb.	Olson	5713	5	stem	181.437	45.8432	111.88	2.24
Koçillari et al. 2021 PNAS	angiosperm	Caryophyllales	Cactaceae	Pachycereus	weberi		(J.M.Coult.) Backeb.	Olson	5713	6	stem	190.986	45.1516	143.479	2.16
Koçillari et al. 2021 PNAS	angiosperm	Caryophyllales	Cactaceae	Pachycereus	weberi		(J.M.Coult.) Backeb.	Olson	5713	8	stem	203.718	44.1636	152.02	2.28
Koçillari et al. 2021 PNAS	angiosperm	Caryophyllales	Cactaceae	Pachycereus	weberi		(J.M.Coult.) Backeb.	Olson	5713	10	stem	206.901	53.4508	148.604	2.32
Koçillari et al. 2021 PNAS	angiosperm	Caryophyllales	Cactaceae	Pachycereus	weberi		(J.M.Coult.) Backeb.	Olson	5713	20	stem	219.634	59.4776	46.1184	1.36
Koçillari et al. 2021 PNAS	angiosperm	Caryophyllales	Cactaceae	Pachycereus	weberi		(J.M.Coult.) Backeb.	Olson	5713	30	stem	221.225	64.3188	44.4103	1.4
Koçillari et al. 2021 PNAS	angiosperm	Caryophyllales	Cactaceae	Pachycereus	weberi		(J.M.Coult.) Backeb.	Olson	5713	60	stem	206.901	69.3576	73.8748	1.84
Koçillari et al. 2021 PNAS	angiosperm	Caryophyllales	Cactaceae	Pachycereus	weberi		(J.M.Coult.) Backeb.	Olson	5713	120	stem	241.916	63.8248	90.1016	1.48
Koçillari et al. 2021 PNAS	angiosperm	Caryophyllales	Cactaceae	Pachycereus	weberi		(J.M.Coult.) Backeb.	Olson	5713	240	stem	246.69	65.8008	52.9507	1.56
Koçillari et al. 2021 PNAS	angiosperm	Caryophyllales	Cactaceae	Pachycereus	weberi		(J.M.Coult.) Backeb.	Olson	5713	460	stem	190.986	74.1988	31.5996	1.32
Koçillari et al. 2021 PNAS	angiosperm	Caryophyllales	Cactaceae	Pachycereus	weberi		(J.M.Coult.) Backeb.	Olson	5713	854	stem	891.268	85.2644	40.1401	1.48
	angiosperm	Caryophyllales	Cactaceae	Pachycereus	weberi		(J.M.Coult.) Backeb.	Olson	5713	1054	root		97.7132	51.2426	1.92
	angiosperm	Caryophyllales	Cactaceae	Pachycereus	weberi		(J.M.Coult.) Backeb.	Olson	5713	1254	root		78.3484	65.3344	1.32
	angiosperm	Caryophyllales	Cactaceae	Pachycereus	weberi		(J.M.Coult.) Backeb.	Olson	5713	1454	root		91.884	55.5129	1.52
	angiosperm	Caryophyllales	Cactaceae	Pachycereus	weberi		(J.M.Coult.) Backeb.	Olson	5713	1654	root		96.0336	53.3777	1.96
	angiosperm	Caryophyllales	Cactaceae	Pachycereus	weberi		(J.M.Coult.) Backeb.	Olson	5713	1854	root		82.3992	62.3452	1.52
	angiosperm	Caryophyllales	Cactaceae	Pachycereus	weberi		(J.M.Coult.) Backeb.	Olson	5713	2054	root		89.6116	61.4912	1.84
	angiosperm	Caryophyllales	Cactaceae	Pachycereus	weberi		(J.M.Coult.) Backeb.	Olson	5713	2504	root		91.7852	73.4478	1.4
	angiosperm	Caryophyllales	Cactaceae	Pachycereus	weberi		(J.M.Coult.) Backeb.	Olson	5713	3554	root		76.2736	42.2752	1.36
Koçillari et al. 2021 PNAS	angiosperm	Caryophyllales	Chenopodiaceae	Atriplex	imbricata		(Moq.) D.Dietr.	Olson	5790	1	stem	0.85	4.3904	1631.22	2.04
Koçillari et al. 2021 PNAS	angiosperm	Caryophyllales	Chenopodiaceae	Atriplex	imbricata		(Moq.) D.Dietr.	Olson	5790	2	stem	0.95	6.6248	1670.51	2.48
Koçillari et al. 2021 PNAS	angiosperm	Caryophyllales	Chenopodiaceae	Atriplex	imbricata		(Moq.) D.Dietr.	Olson	5790	3	stem	1.28	8.036	1322.06	2.52
Koçillari et al. 2021 PNAS	angiosperm	Caryophyllales	Chenopodiaceae	Atriplex	imbricata		(Moq.) D.Dietr.	Olson	5790	4	stem	1.03	9.1336	1602.19	3.2
Koçillari et al. 2021 PNAS	angiosperm	Caryophyllales	Chenopodiaceae	Atriplex	imbricata		(Moq.) D.Dietr.	Olson	5790	5	stem	1.11	10.2312	1796.91	3.24
Koçillari et al. 2021 PNAS	angiosperm	Caryophyllales	Chenopodiaceae	Atriplex	imbricata		(Moq.) D.Dietr.	Olson	5790	6	stem	1.28	10.7016	1310.1	2.66667
Koçillari et al. 2021 PNAS	angiosperm	Caryophyllales	Chenopodiaceae	Atriplex	imbricata		(Moq.) D.Dietr.	Olson	5790	8	stem	1.33	12.152	1221.28	3.2
Koçillari et al. 2021 PNAS	angiosperm	Caryophyllales	Chenopodiaceae	Atriplex	imbricata		(Moq.) D.Dietr.	Olson	5790	10	stem	1.26	12.3088	799.385	1.88
Koçillari et al. 2021 PNAS	angiosperm	Caryophyllales	Chenopodiaceae	Atriplex	imbricata		(Moq.) D.Dietr.	Olson	5790	20	stem	1.52	11.956	696.9	1.76
Koçillari et al. 2021 PNAS	angiosperm	Caryophyllales	Chenopodiaceae	Atriplex	imbricata		(Moq.) D.Dietr.	Olson	5790	30	stem	1.79	14.0728	667.862	1.84
Koçillari et al. 2021 PNAS	angiosperm	Caryophyllales	Chenopodiaceae	Atriplex	imbricata		(Moq.) D.Dietr.	Olson	5790	60	stem	2.22	15.7976	500.47	2.28
Koçillari et al. 2021 PNAS	angiosperm	Caryophyllales	Chenopodiaceae	Atriplex	imbricata		(Moq.) D.Dietr.	Olson	5790	120	stem	6.51	21.168	331.711	1.44
Koçillari et al. 2021 PNAS	angiosperm	Caryophyllales	Chenopodiaceae	Atriplex	imbricata		(Moq.) D.Dietr.	Olson	5790	140	stem	12.12	19.1296	194.722	1.88
Koçillari et al. 2021 PNAS	angiosperm	Caryophyllales	Tamaricaceae	Tamarix	aphylla		(L.) H.Karst.	Olson	5730	1	stem	0.7	5.28	1203.32	1
Koçillari et al. 2021 PNAS	angiosperm	Caryophyllales	Tamaricaceae	Tamarix	aphylla		(L.) H.Karst.	Olson	5730	2	stem	0.8	7.28	1591.7	1
Koçillari et al. 2021 PNAS	angiosperm	Caryophyllales	Tamaricaceae	Tamarix	aphylla		(L.) H.Karst.	Olson	5730	3	stem	0.9	11.68	1603.32	1
Koçillari et al. 2021 PNAS	angiosperm	Caryophyllales	Tamaricaceae	Tamarix	aphylla		(L.) H.Karst.	Olson	5730	4	stem	1	12.32	1037.34	1
Koçillari et al. 2021 PNAS	angiosperm	Caryophyllales	Tamaricaceae	Tamarix	aphylla		(L.) H.Karst.	Olson	5730	5	stem	0.86	17.76	965.975	1
Koçillari et al. 2021 PNAS	angiosperm	Caryophyllales	Tamaricaceae	Tamarix	aphylla		(L.) H.Karst.	Olson	5730	6	stem	1	17.48	1273.86	5.28
Koçillari et al. 2021 PNAS	angiosperm	Caryophyllales	Tamaricaceae	Tamarix	aphylla		(L.) H.Karst.	Olson	5730	8	stem	1.1	13.08	990.871	3.76
Koçillari et al. 2021 PNAS	angiosperm	Caryophyllales	Tamaricaceae	Tamarix	aphylla		(L.) H.Karst.	Olson	5730	10	stem	1.2	18.28	586.722	1.84
Koçillari et al. 2021 PNAS	angiosperm	Caryophyllales	Tamaricaceae	Tamarix	aphylla		(L.) H.Karst.	Olson	5730	20	stem	2	30.68	341.079	1.28
Koçillari et al. 2021 PNAS	angiosperm	Caryophyllales	Tamaricaceae	Tamarix	aphylla		(L.) H.Karst.	Olson	5730	30	stem	4	38.96	276.349	1.08
Koçillari et al. 2021 PNAS	angiosperm	Caryophyllales	Tamaricaceae	Tamarix	aphylla		(L.) H.Karst.	Olson	5730	60	stem	11	39.88	201.66	1.52
Koçillari et al. 2021 PNAS	angiosperm	Caryophyllales	Tamaricaceae	Tamarix	aphylla		(L.) H.Karst.	Olson	5730	120	stem	23	51.88	146.888	1.28
Koçillari et al. 2021 PNAS	angiosperm	Caryophyllales	Tamaricaceae	Tamarix	aphylla		(L.) H.Karst.	Olson	5730	240	stem	53	89.24	74.2739	1.12
Koçillari et al. 2021 PNAS	angiosperm	Caryophyllales	Tamaricaceae	Tamarix	aphylla		(L.) H.Karst.	Olson	5730	480	stem	60	95	63.9004	1.4
Koçillari et al. 2021 PNAS	angiosperm	Caryophyllales	Tamaricaceae	Tamarix	aphylla		(L.) H.Karst.	Olson	5730	800	stem	130	122.163	49.7925	1.32
Koçillari et al. 2021 PNAS	angiosperm	Celastrales	Celastraceae	Plenckia	populnea		Reissek	Olson	5610	1	stem	1.1	16.1896	1219.57	1.54167
Koçillari et al. 2021 PNAS	angiosperm	Celastrales	Celastraceae	Plenckia	populnea		Reissek	Olson	5610	2	stem	1.5	16.268	1014.6	1.16
Koçillari et al. 2021 PNAS	angiosperm	Celastrales	Celastraceae	Plenckia	populnea		Reissek	Olson	5610	3	stem	1.6	15.9936	923.221	1.16
Koçillari et al. 2021 PNAS	angiosperm	Celastrales	Celastraceae	Plenckia	populnea		Reissek	Olson	5610	4	stem	1.652	19.3648	917.243	1
Koçillari et al. 2021 PNAS	angiosperm	Celastrales	Celastraceae	Plenckia	populnea		Reissek	Olson	5610	5	stem	1.7	15.6408	1247.76	1.08
Koçillari et al. 2021 PNAS	angiosperm	Celastrales	Celastraceae	Plenckia	populnea		Reissek	Olson	5610	6	stem	2.1	19.2864	869.417	1.52
Koçillari et al. 2021 PNAS	angiosperm	Celastrales	Celastraceae	Plenckia	populnea		Reissek	Olson	5610	8	stem	2.2	21.5208	678.538	1.16
Koçillari et al. 2021 PNAS	angiosperm	Celastrales	Celastraceae	Plenckia	populnea		Reissek	Olson	5610	10	stem	2.7	23.3632	556.751	1.12
Koçillari et al. 2021 PNAS	angiosperm	Celastrales	Celastraceae	Plenckia	populnea		Reissek	Olson	5610	20	stem	4.5	21.5208	519.686	1.12
Koçillari et al. 2021 PNAS	angiosperm	Celastrales	Celastraceae	Plenckia	populnea		Reissek	Olson	5610	30	stem	8.1	28.7728	235.289	1.2
Koçillari et al. 2021 PNAS	angiosperm	Celastrales	Celastraceae	Plenckia	populnea		Reissek	Olson	5610	60	stem	17.4	31.6344	209.241	1.16
Koçillari et al. 2021 PNAS	angiosperm	Celastrales	Celastraceae	Plenckia	populnea		Reissek	Olson	5610	120	stem	31.5	36.9264	151.593	1.12
Koçillari et al. 2021 PNAS	angiosperm	Celastrales	Celastraceae	Plenckia	populnea		Reissek	Olson	5610	240	stem	57.2958	33.3984	128.961	1.12
Koçillari et al. 2021 PNAS	angiosperm	Celastrales	Celastraceae	Plenckia	populnea		Reissek	Olson	5610	480	stem	130.507	38.6904	84.1233	1.08
Koçillari et al. 2021 PNAS	angiosperm	Celastrales	Celastraceae	Plenckia	populnea		Reissek	Olson	5610	872	stem	261.014	43.9824	121.701	1.12
Koçillari et al. 2021 PNAS	angiosperm	Commelinales	Commelinaceae	Tradescantia	zanonia		(L.) Sw.	Olson	5698	1	leaf		12.152
Koçillari et al. 2021 PNAS	angiosperm	Commelinales	Commelinaceae	Tradescantia	zanonia		(L.) Sw.	Olson	5698	2	leaf		12.1683
Koçillari et al. 2021 PNAS	angiosperm	Commelinales	Commelinaceae	Tradescantia	zanonia		(L.) Sw.	Olson	5698	3	leaf		16.072
Koçillari et al. 2021 PNAS	angiosperm	Commelinales	Commelinaceae	Tradescantia	zanonia		(L.) Sw.	Olson	5698	4	leaf		16.072
Koçillari et al. 2021 PNAS	angiosperm	Commelinales	Commelinaceae	Tradescantia	zanonia		(L.) Sw.	Olson	5698	5	leaf		22.295
Koçillari et al. 2021 PNAS	angiosperm	Commelinales	Commelinaceae	Tradescantia	zanonia		(L.) Sw.	Olson	5698	6	leaf		18.13
Koçillari et al. 2021 PNAS	angiosperm	Commelinales	Commelinaceae	Tradescantia	zanonia		(L.) Sw.	Olson	5698	8	leaf		19.5183
Koçillari et al. 2021 PNAS	angiosperm	Commelinales	Commelinaceae	Tradescantia	zanonia		(L.) Sw.	Olson	5698	10	leaf		21.9956
Koçillari et al. 2021 PNAS	angiosperm	Commelinales	Commelinaceae	Tradescantia	zanonia		(L.) Sw.	Olson	5698	20	leaf		20.8413
Koçillari et al. 2021 PNAS	angiosperm	Commelinales	Commelinaceae	Tradescantia	zanonia		(L.) Sw.	Olson	5698	30	stem		30.1622
Koçillari et al. 2021 PNAS	angiosperm	Commelinales	Commelinaceae	Tradescantia	zanonia		(L.) Sw.	Olson	5698	60	stem		40.474
Koçillari et al. 2021 PNAS	angiosperm	Commelinales	Commelinaceae	Tradescantia	zanonia		(L.) Sw.	Olson	5698	85	stem		35.8565
Koçillari et al. 2021 PNAS	angiosperm	Cornales	Loasaceae	Gronovia	scandens		L.	Olson	5674	1	stem		16.1539	689.091	4.2
Koçillari et al. 2021 PNAS	angiosperm	Cornales	Loasaceae	Gronovia	scandens		L.	Olson	5674	2	stem		18.5151	549.091	3.8
Koçillari et al. 2021 PNAS	angiosperm	Cornales	Loasaceae	Gronovia	scandens		L.	Olson	5674	3	stem		24.8492	561.818	3.96
Koçillari et al. 2021 PNAS	angiosperm	Cornales	Loasaceae	Gronovia	scandens		L.	Olson	5674	4	stem		27.6602	494.545	3.84
Koçillari et al. 2021 PNAS	angiosperm	Cornales	Loasaceae	Gronovia	scandens		L.	Olson	5674	5	stem		30.5462	447.273	4.44
Koçillari et al. 2021 PNAS	angiosperm	Cornales	Loasaceae	Gronovia	scandens		L.	Olson	5674	6	stem		34.4441	472.727	4.96
Koçillari et al. 2021 PNAS	angiosperm	Cornales	Loasaceae	Gronovia	scandens		L.	Olson	5674	8	stem		37.8173	404.545	4.76
Koçillari et al. 2021 PNAS	angiosperm	Cornales	Loasaceae	Gronovia	scandens		L.	Olson	5674	10	stem		35.2312	340.909	4.84
Koçillari et al. 2021 PNAS	angiosperm	Cornales	Loasaceae	Gronovia	scandens		L.	Olson	5674	20	stem		41.0406	313.636	4.72
Koçillari et al. 2021 PNAS	angiosperm	Cornales	Loasaceae	Gronovia	scandens		L.	Olson	5674	30	stem		38.2296	255.455	5.36
Koçillari et al. 2021 PNAS	angiosperm	Cornales	Loasaceae	Gronovia	scandens		L.	Olson	5674	60	stem		40.2535	270	5.32
Koçillari et al. 2021 PNAS	angiosperm	Cornales	Loasaceae	Gronovia	scandens		L.	Olson	5674	120	stem		42.9146	261.818	5.64
Koçillari et al. 2021 PNAS	angiosperm	Cornales	Loasaceae	Gronovia	scandens		L.	Olson	5674	240	stem		47.9369	265.455	5.64
Koçillari et al. 2021 PNAS	angiosperm	Cornales	Loasaceae	Gronovia	scandens		L.	Olson	5674	252	stem		68.1012	130	5.72
Koçillari et al. 2021 PNAS	angiosperm	Crossosomatales	Staphyleaceae	Turpinia	occidentalis		(Sw.) G. Don	Olson	5682	1	stem	3.83	25.088	482.108	2.84
Koçillari et al. 2021 PNAS	angiosperm	Crossosomatales	Staphyleaceae	Turpinia	occidentalis		(Sw.) G. Don	Olson	5682	2	stem	3.19	30.0664	285.251	1.48
Koçillari et al. 2021 PNAS	angiosperm	Crossosomatales	Staphyleaceae	Turpinia	occidentalis		(Sw.) G. Don	Olson	5682	3	stem	3.24	34.2608	345.034	1.32
Koçillari et al. 2021 PNAS	angiosperm	Crossosomatales	Staphyleaceae	Turpinia	occidentalis		(Sw.) G. Don	Olson	5682	4	stem	9.06	34.6136	155.009	1.24
Koçillari et al. 2021 PNAS	angiosperm	Crossosomatales	Staphyleaceae	Turpinia	occidentalis		(Sw.) G. Don	Olson	5682	5	stem	6.3	33.908	308.737	1.4
Koçillari et al. 2021 PNAS	angiosperm	Crossosomatales	Staphyleaceae	Turpinia	occidentalis		(Sw.) G. Don	Olson	5682	6	stem	5.58	35.7112	207.106	1.28
Koçillari et al. 2021 PNAS	angiosperm	Crossosomatales	Staphyleaceae	Turpinia	occidentalis		(Sw.) G. Don	Olson	5682	8	stem	5.26	35.5544	174.225	1.24
Koçillari et al. 2021 PNAS	angiosperm	Crossosomatales	Staphyleaceae	Turpinia	occidentalis		(Sw.) G. Don	Olson	5682	10	stem	5.26	37.0048	173.371	1.24
Koçillari et al. 2021 PNAS	angiosperm	Crossosomatales	Staphyleaceae	Turpinia	occidentalis		(Sw.) G. Don	Olson	5682	20	stem	6.78	39.984	149.885	1.4
Koçillari et al. 2021 PNAS	angiosperm	Crossosomatales	Staphyleaceae	Turpinia	occidentalis		(Sw.) G. Don	Olson	5682	30	stem	7.74	43.8256	121.701	1.4
Koçillari et al. 2021 PNAS	angiosperm	Crossosomatales	Staphyleaceae	Turpinia	occidentalis		(Sw.) G. Don	Olson	5682	60	stem	11.64	48.0984	83.6963	1.48
Koçillari et al. 2021 PNAS	angiosperm	Crossosomatales	Staphyleaceae	Turpinia	occidentalis		(Sw.) G. Don	Olson	5682	120	stem	14.51	48.6864	81.1342	1.6
Koçillari et al. 2021 PNAS	angiosperm	Crossosomatales	Staphyleaceae	Turpinia	occidentalis		(Sw.) G. Don	Olson	5682	480	stem	43.7676	63.1332	65.7614	1.52
Koçillari et al. 2021 PNAS	angiosperm	Crossosomatales	Staphyleaceae	Turpinia	occidentalis		(Sw.) G. Don	Olson	5682	1720	stem	206.901	94.0576	20.9241	1.56
Koçillari et al. 2021 PNAS	angiosperm	Cucurbitales	Cucurbitaceae	Doyerea	emetocathartica		Grosourdy ex Bello	Olson	5675	1	stem	1.16	14.7392	128.961	1.32
Koçillari et al. 2021 PNAS	angiosperm	Cucurbitales	Cucurbitaceae	Doyerea	emetocathartica		Grosourdy ex Bello	Olson	5675	2	stem	1.17	15.1704	133.231	1.32
Koçillari et al. 2021 PNAS	angiosperm	Cucurbitales	Cucurbitaceae	Doyerea	emetocathartica		Grosourdy ex Bello	Olson	5675	3	stem	1.81	25.1272	145.187	1.56
Koçillari et al. 2021 PNAS	angiosperm	Cucurbitales	Cucurbitaceae	Doyerea	emetocathartica		Grosourdy ex Bello	Olson	5675	4	stem	1.81	20.1488	138.355	1.56
Koçillari et al. 2021 PNAS	angiosperm	Cucurbitales	Cucurbitaceae	Doyerea	emetocathartica		Grosourdy ex Bello	Olson	5675	5	stem	1.61	18.3456	137.074	1.44
Koçillari et al. 2021 PNAS	angiosperm	Cucurbitales	Cucurbitaceae	Doyerea	emetocathartica		Grosourdy ex Bello	Olson	5675	6	stem	1.74	24.4216	96.0799	1.44
Koçillari et al. 2021 PNAS	angiosperm	Cucurbitales	Cucurbitaceae	Doyerea	emetocathartica		Grosourdy ex Bello	Olson	5675	8	stem	2	22.6968	85.8314	1.56
Koçillari et al. 2021 PNAS	angiosperm	Cucurbitales	Cucurbitaceae	Doyerea	emetocathartica		Grosourdy ex Bello	Olson	5675	10	stem	2.85	28.7728	105.047	1.88
Koçillari et al. 2021 PNAS	angiosperm	Cucurbitales	Cucurbitaceae	Doyerea	emetocathartica		Grosourdy ex Bello	Olson	5675	20	stem	2.13	30.5368	91.8097	1.8
Koçillari et al. 2021 PNAS	angiosperm	Cucurbitales	Cucurbitaceae	Doyerea	emetocathartica		Grosourdy ex Bello	Olson	5675	30	stem	2.21	36.456	78.145	1.52
Koçillari et al. 2021 PNAS	angiosperm	Cucurbitales	Cucurbitaceae	Doyerea	emetocathartica		Grosourdy ex Bello	Olson	5675	60	stem	2.77	44.46	40.5671	1.2
Koçillari et al. 2021 PNAS	angiosperm	Cucurbitales	Cucurbitaceae	Doyerea	emetocathartica		Grosourdy ex Bello	Olson	5675	120	stem	4.79	99.1952	38.859	1.2
Koçillari et al. 2021 PNAS	angiosperm	Cucurbitales	Cucurbitaceae	Doyerea	emetocathartica		Grosourdy ex Bello	Olson	5675	240	stem	4.57	95.5396	9.39448	1.24
Koçillari et al. 2021 PNAS	angiosperm	Cucurbitales	Cucurbitaceae	Doyerea	emetocathartica		Grosourdy ex Bello	Olson	5675	480	stem	6.84	108.68	5.55129	1.16
Koçillari et al. 2021 PNAS	angiosperm	Cucurbitales	Cucurbitaceae	Doyerea	emetocathartica		Grosourdy ex Bello	Olson	5675	660	stem	13	112.237	75.5829	1.6
Koçillari et al. 2021 PNAS	angiosperm	Dilleniales	Dilleniaceae	Davilla	elliptica		A. St.-Hil.	Olson	5608	1	stem	0.8	11.6032	1426.25	1.88
Koçillari et al. 2021 PNAS	angiosperm	Dilleniales	Dilleniaceae	Davilla	elliptica		A. St.-Hil.	Olson	5608	2	stem	1.25	15.6016	1055.6	2
Koçillari et al. 2021 PNAS	angiosperm	Dilleniales	Dilleniaceae	Davilla	elliptica		A. St.-Hil.	Olson	5608	3	stem	1.45	15.6016	579.042	1.8
Koçillari et al. 2021 PNAS	angiosperm	Dilleniales	Dilleniaceae	Davilla	elliptica		A. St.-Hil.	Olson	5608	4	stem	1.32	16.0328	564.523	1.68
Koçillari et al. 2021 PNAS	angiosperm	Dilleniales	Dilleniaceae	Davilla	elliptica		A. St.-Hil.	Olson	5608	5	stem	1.78	16.072	589.29	1.52
Koçillari et al. 2021 PNAS	angiosperm	Dilleniales	Dilleniaceae	Davilla	elliptica		A. St.-Hil.	Olson	5608	6	stem	1.84	19.4824	365.531	1.44
Koçillari et al. 2021 PNAS	angiosperm	Dilleniales	Dilleniaceae	Davilla	elliptica		A. St.-Hil.	Olson	5608	8	stem	1.68	21.168	288.667	1.36
Koçillari et al. 2021 PNAS	angiosperm	Dilleniales	Dilleniaceae	Davilla	elliptica		A. St.-Hil.	Olson	5608	10	stem	1.81	24.0688	362.969	1.48
Koçillari et al. 2021 PNAS	angiosperm	Dilleniales	Dilleniaceae	Davilla	elliptica		A. St.-Hil.	Olson	5608	20	stem	2.3	27.8712	181.057	1.04
Koçillari et al. 2021 PNAS	angiosperm	Dilleniales	Dilleniaceae	Davilla	elliptica		A. St.-Hil.	Olson	5608	30	stem	3.77	34.8096	99.9231	1.04
Koçillari et al. 2021 PNAS	angiosperm	Dilleniales	Dilleniaceae	Davilla	elliptica		A. St.-Hil.	Olson	5608	60	stem	3.95	44.492	31.5996	1
Koçillari et al. 2021 PNAS	angiosperm	Dioscoreales	Dioscoreaceae	Dioscorea	sp			Olson	5719	1	stem	1.31	7.2912	61.4912	3.4
Koçillari et al. 2021 PNAS	angiosperm	Dioscoreales	Dioscoreaceae	Dioscorea	sp			Olson	5719	2	stem	1.32	8.1144	152.02	2.92
Koçillari et al. 2021 PNAS	angiosperm	Dioscoreales	Dioscoreaceae	Dioscorea	sp			Olson	5719	3	stem	1.72	9.5648	116.15	4.08
Koçillari et al. 2021 PNAS	angiosperm	Dioscoreales	Dioscoreaceae	Dioscorea	sp			Olson	5719	4	stem	1.49	10.976	131.523	3.08
Koçillari et al. 2021 PNAS	angiosperm	Dioscoreales	Dioscoreaceae	Dioscorea	sp			Olson	5719	5	stem	1.56	10.3096	97.361	2.88
Koçillari et al. 2021 PNAS	angiosperm	Dioscoreales	Dioscoreaceae	Dioscorea	sp			Olson	5719	6	stem	1.38	11.0152	160.56	2.8
Koçillari et al. 2021 PNAS	angiosperm	Dioscoreales	Dioscoreaceae	Dioscorea	sp			Olson	5719	8	stem	1.61	10.2704	134.939	4.28
Koçillari et al. 2021 PNAS	angiosperm	Dioscoreales	Dioscoreaceae	Dioscorea	sp			Olson	5719	10	stem	1.6	12.7008	119.566	4.32
Koçillari et al. 2021 PNAS	angiosperm	Dioscoreales	Dioscoreaceae	Dioscorea	sp			Olson	5719	20	stem	1.78	36.556	52.9507	1.12
Koçillari et al. 2021 PNAS	angiosperm	Dioscoreales	Dioscoreaceae	Dioscorea	sp			Olson	5719	30	stem	1.88	39.4212	46.9724	2.52
Koçillari et al. 2021 PNAS	angiosperm	Dioscoreales	Dioscoreaceae	Dioscorea	sp			Olson	5719	60	stem	1.89	42.2864	55.5129	1.8
Koçillari et al. 2021 PNAS	angiosperm	Dioscoreales	Dioscoreaceae	Dioscorea	sp			Olson	5719	120	stem	2	79.2376	43.9833	1.92
Koçillari et al. 2021 PNAS	angiosperm	Dioscoreales	Dioscoreaceae	Dioscorea	sp			Olson	5719	240	stem	2.84	70.0492	46.5454	1.08
Koçillari et al. 2021 PNAS	angiosperm	Dioscoreales	Dioscoreaceae	Dioscorea	sp			Olson	5719	480	stem	4.18	110.36	25.1943	1.64
Koçillari et al. 2021 PNAS	angiosperm	Dioscoreales	Dioscoreaceae	Dioscorea	sp			Olson	5719	630	stem	5.12	96.0336	19.643	3.44
Koçillari et al. 2021 PNAS	angiosperm	Dipsacales	Adoxaceae	Viburnum	caudatum		Greenm.	Olson	5278	2	stem	3.15	14.0336
Koçillari et al. 2021 PNAS	angiosperm	Dipsacales	Adoxaceae	Viburnum	caudatum		Greenm.	Olson	5278	4	stem	2.71	18.228
Koçillari et al. 2021 PNAS	angiosperm	Dipsacales	Adoxaceae	Viburnum	caudatum		Greenm.	Olson	5278	6	stem	2.83	20.8544
Koçillari et al. 2021 PNAS	angiosperm	Dipsacales	Adoxaceae	Viburnum	caudatum		Greenm.	Olson	5278	8	stem	2.96	19.1688
Koçillari et al. 2021 PNAS	angiosperm	Dipsacales	Adoxaceae	Viburnum	caudatum		Greenm.	Olson	5278	10	stem	3.58	19.9136
Koçillari et al. 2021 PNAS	angiosperm	Dipsacales	Adoxaceae	Viburnum	caudatum		Greenm.	Olson	5278	12	stem	3.37	23.6376
Koçillari et al. 2021 PNAS	angiosperm	Dipsacales	Adoxaceae	Viburnum	caudatum		Greenm.	Olson	5278	14	stem	3.4	23.6376
Koçillari et al. 2021 PNAS	angiosperm	Dipsacales	Adoxaceae	Viburnum	caudatum		Greenm.	Olson	5278	16	stem	3.24	22.736
Koçillari et al. 2021 PNAS	angiosperm	Dipsacales	Adoxaceae	Viburnum	caudatum		Greenm.	Olson	5278	18	stem	3.47	22.1088
Koçillari et al. 2021 PNAS	angiosperm	Dipsacales	Adoxaceae	Viburnum	caudatum		Greenm.	Olson	5278	20	stem	3.62	19.6784
Koçillari et al. 2021 PNAS	angiosperm	Dipsacales	Adoxaceae	Viburnum	caudatum		Greenm.	Olson	5278	22	stem	3.55	25.284
Koçillari et al. 2021 PNAS	angiosperm	Dipsacales	Adoxaceae	Viburnum	caudatum		Greenm.	Olson	5278	24	stem	3.58	26.6168
Koçillari et al. 2021 PNAS	angiosperm	Dipsacales	Adoxaceae	Viburnum	caudatum		Greenm.	Olson	5278	26	stem	3.63	26.264
Koçillari et al. 2021 PNAS	angiosperm	Dipsacales	Adoxaceae	Viburnum	caudatum		Greenm.	Olson	5278	28	stem	4.43	24.7352
Koçillari et al. 2021 PNAS	angiosperm	Dipsacales	Adoxaceae	Viburnum	caudatum		Greenm.	Olson	5278	30	stem	4.28	26.656
Koçillari et al. 2021 PNAS	angiosperm	Dipsacales	Adoxaceae	Viburnum	caudatum		Greenm.	Olson	5278	40	stem	4.77	25.3232
Koçillari et al. 2021 PNAS	angiosperm	Dipsacales	Adoxaceae	Viburnum	caudatum		Greenm.	Olson	5278	50	stem	5.01	29.4784
Koçillari et al. 2021 PNAS	angiosperm	Dipsacales	Adoxaceae	Viburnum	caudatum		Greenm.	Olson	5278	60	stem	5.37	31.0856
Koçillari et al. 2021 PNAS	angiosperm	Dipsacales	Adoxaceae	Viburnum	caudatum		Greenm.	Olson	5278	70	stem	5.87	31.3208
Koçillari et al. 2021 PNAS	angiosperm	Dipsacales	Adoxaceae	Viburnum	caudatum		Greenm.	Olson	5278	80	stem	6	34.6136
Koçillari et al. 2021 PNAS	angiosperm	Dipsacales	Adoxaceae	Viburnum	caudatum		Greenm.	Olson	5278	100	stem	6.63	34.496
Koçillari et al. 2021 PNAS	angiosperm	Dipsacales	Adoxaceae	Viburnum	caudatum		Greenm.	Olson	5278	120	stem	7.08	33.2808
Koçillari et al. 2021 PNAS	angiosperm	Dipsacales	Adoxaceae	Viburnum	caudatum		Greenm.	Olson	5278	140	stem	7.66	31.8304
Koçillari et al. 2021 PNAS	angiosperm	Dipsacales	Adoxaceae	Viburnum	caudatum		Greenm.	Olson	5278	160	stem	7.99	38.6512
Koçillari et al. 2021 PNAS	angiosperm	Dipsacales	Adoxaceae	Viburnum	caudatum		Greenm.	Olson	5278	181	stem	12.89	41.3168
Koçillari et al. 2021 PNAS	angiosperm	Dipsacales	Adoxaceae	Viburnum	caudatum		Greenm.	Olson	5278	201	stem	13.84	41.356
Koçillari et al. 2021 PNAS	angiosperm	Dipsacales	Adoxaceae	Viburnum	caudatum		Greenm.	Olson	5278	221	stem	15.62	41.0424
Koçillari et al. 2021 PNAS	angiosperm	Dipsacales	Adoxaceae	Viburnum	caudatum		Greenm.	Olson	5278	246	stem	21.62	43.2768
Koçillari et al. 2021 PNAS	angiosperm	Dipsacales	Adoxaceae	Viburnum	caudatum		Greenm.	Olson	5278	271	stem	17.6	43.0024
Koçillari et al. 2021 PNAS	angiosperm	Dipsacales	Adoxaceae	Viburnum	caudatum		Greenm.	Olson	5278	301	stem	19.7	41.9048
Koçillari et al. 2021 PNAS	angiosperm	Dipsacales	Adoxaceae	Viburnum	caudatum		Greenm.	Olson	5278	331	stem	22.46	42.924
Koçillari et al. 2021 PNAS	angiosperm	Dipsacales	Adoxaceae	Viburnum	caudatum		Greenm.	Olson	5278	361	stem	22.1	44.492
Koçillari et al. 2021 PNAS	angiosperm	Dipsacales	Adoxaceae	Viburnum	caudatum		Greenm.	Olson	5278	391	stem	22.62	43.0416
Koçillari et al. 2021 PNAS	angiosperm	Dipsacales	Adoxaceae	Viburnum	caudatum		Greenm.	Olson	5278	421	stem		44.9624
Koçillari et al. 2021 PNAS	angiosperm	Dipsacales	Adoxaceae	Viburnum	caudatum		Greenm.	Olson	5278	461	stem		42.9632
Koçillari et al. 2021 PNAS	angiosperm	Dipsacales	Adoxaceae	Viburnum	caudatum		Greenm.	Olson	5278	501	stem		46.7264
Koçillari et al. 2021 PNAS	angiosperm	Dipsacales	Adoxaceae	Viburnum	caudatum		Greenm.	Olson	5278	541	stem		47.5496
Koçillari et al. 2021 PNAS	angiosperm	Dipsacales	Adoxaceae	Viburnum	jucundum		C. V. Morton	Olson	5272	2	stem		17.052
Koçillari et al. 2021 PNAS	angiosperm	Dipsacales	Adoxaceae	Viburnum	jucundum		C. V. Morton	Olson	5272	6	stem		19.208
Koçillari et al. 2021 PNAS	angiosperm	Dipsacales	Adoxaceae	Viburnum	jucundum		C. V. Morton	Olson	5272	10	stem		21.5208
Koçillari et al. 2021 PNAS	angiosperm	Dipsacales	Adoxaceae	Viburnum	jucundum		C. V. Morton	Olson	5272	14	stem		24.1472
Koçillari et al. 2021 PNAS	angiosperm	Dipsacales	Adoxaceae	Viburnum	jucundum		C. V. Morton	Olson	5272	18	stem		21.9128
Koçillari et al. 2021 PNAS	angiosperm	Dipsacales	Adoxaceae	Viburnum	jucundum		C. V. Morton	Olson	5272	22	stem		26.264
Koçillari et al. 2021 PNAS	angiosperm	Dipsacales	Adoxaceae	Viburnum	jucundum		C. V. Morton	Olson	5272	26	stem		26.9696
Koçillari et al. 2021 PNAS	angiosperm	Dipsacales	Adoxaceae	Viburnum	jucundum		C. V. Morton	Olson	5272	30	stem		28.5768
Koçillari et al. 2021 PNAS	angiosperm	Dipsacales	Adoxaceae	Viburnum	jucundum		C. V. Morton	Olson	5272	34	stem		28.5376
Koçillari et al. 2021 PNAS	angiosperm	Dipsacales	Adoxaceae	Viburnum	jucundum		C. V. Morton	Olson	5272	38	stem		27.9888
Koçillari et al. 2021 PNAS	angiosperm	Dipsacales	Adoxaceae	Viburnum	jucundum		C. V. Morton	Olson	5272	42	stem		28.5376
Koçillari et al. 2021 PNAS	angiosperm	Dipsacales	Adoxaceae	Viburnum	jucundum		C. V. Morton	Olson	5272	46	stem		29.988
Koçillari et al. 2021 PNAS	angiosperm	Dipsacales	Adoxaceae	Viburnum	jucundum		C. V. Morton	Olson	5272	50	stem		31.4384
Koçillari et al. 2021 PNAS	angiosperm	Dipsacales	Adoxaceae	Viburnum	jucundum		C. V. Morton	Olson	5272	54	stem		30.8112
Koçillari et al. 2021 PNAS	angiosperm	Dipsacales	Adoxaceae	Viburnum	jucundum		C. V. Morton	Olson	5272	58	stem		29.8704
Koçillari et al. 2021 PNAS	angiosperm	Dipsacales	Adoxaceae	Viburnum	jucundum		C. V. Morton	Olson	5272	62	stem		34.1432
Koçillari et al. 2021 PNAS	angiosperm	Dipsacales	Adoxaceae	Viburnum	jucundum		C. V. Morton	Olson	5272	66	stem		33.1632
Koçillari et al. 2021 PNAS	angiosperm	Dipsacales	Adoxaceae	Viburnum	jucundum		C. V. Morton	Olson	5272	70	stem		37.7888
Koçillari et al. 2021 PNAS	angiosperm	Dipsacales	Adoxaceae	Viburnum	jucundum		C. V. Morton	Olson	5272	74	stem		35.3584
Koçillari et al. 2021 PNAS	angiosperm	Dipsacales	Adoxaceae	Viburnum	jucundum		C. V. Morton	Olson	5272	83	stem		40.7288
Koçillari et al. 2021 PNAS	angiosperm	Dipsacales	Adoxaceae	Viburnum	jucundum		C. V. Morton	Olson	5272	103	stem		40.8856
Koçillari et al. 2021 PNAS	angiosperm	Dipsacales	Adoxaceae	Viburnum	jucundum		C. V. Morton	Olson	5272	123	stem		38.612
Koçillari et al. 2021 PNAS	angiosperm	Dipsacales	Adoxaceae	Viburnum	jucundum		C. V. Morton	Olson	5272	143	stem		40.5328
Koçillari et al. 2021 PNAS	angiosperm	Dipsacales	Adoxaceae	Viburnum	jucundum		C. V. Morton	Olson	5272	163	stem		43.316
Koçillari et al. 2021 PNAS	angiosperm	Dipsacales	Adoxaceae	Viburnum	jucundum		C. V. Morton	Olson	5272	183	stem		41.4736
Koçillari et al. 2021 PNAS	angiosperm	Dipsacales	Adoxaceae	Viburnum	jucundum		C. V. Morton	Olson	5272	203	stem		42.0224
Koçillari et al. 2021 PNAS	angiosperm	Dipsacales	Adoxaceae	Viburnum	jucundum		C. V. Morton	Olson	5272	223	stem		44.6096
Koçillari et al. 2021 PNAS	angiosperm	Dipsacales	Adoxaceae	Viburnum	jucundum		C. V. Morton	Olson	5272	263	stem		48.0984
Koçillari et al. 2021 PNAS	angiosperm	Dipsacales	Adoxaceae	Viburnum	jucundum		C. V. Morton	Olson	5272	323	stem		49.6272
Koçillari et al. 2021 PNAS	angiosperm	Dipsacales	Adoxaceae	Viburnum	jucundum		C. V. Morton	Olson	5272	383	stem		52.4888
Koçillari et al. 2021 PNAS	angiosperm	Dipsacales	Adoxaceae	Viburnum	jucundum		C. V. Morton	Olson	5272	443	stem		48.1376
Koçillari et al. 2021 PNAS	angiosperm	Dipsacales	Adoxaceae	Viburnum	jucundum		C. V. Morton	Olson	5272	503	stem		51.0776
Koçillari et al. 2021 PNAS	angiosperm	Dipsacales	Adoxaceae	Viburnum	jucundum		C. V. Morton	Olson	5272	543	stem		51.3128
Koçillari et al. 2021 PNAS	angiosperm	Dipsacales	Adoxaceae	Viburnum	jucundum		C. V. Morton	Olson	5272	583	stem		51.4304
Koçillari et al. 2021 PNAS	angiosperm	Ericales	Sapotaceae	Manilkara	zapota		(L.) P. Royen	Olson	5791	1	stem	5.96	13.6808	924.93	3.28
Koçillari et al. 2021 PNAS	angiosperm	Ericales	Sapotaceae	Manilkara	zapota		(L.) P. Royen	Olson	5791	2	stem	5.1	18.228	595.269	4.08
Koçillari et al. 2021 PNAS	angiosperm	Ericales	Sapotaceae	Manilkara	zapota		(L.) P. Royen	Olson	5791	3	stem	5.26	18.1104	557.264	1.56
Koçillari et al. 2021 PNAS	angiosperm	Ericales	Sapotaceae	Manilkara	zapota		(L.) P. Royen	Olson	5791	4	stem	5.73	28.5768	256.64	1.92
Koçillari et al. 2021 PNAS	angiosperm	Ericales	Sapotaceae	Manilkara	zapota		(L.) P. Royen	Olson	5791	5	stem	5.1	33.4376	221.624	2.28
Koçillari et al. 2021 PNAS	angiosperm	Ericales	Sapotaceae	Manilkara	zapota		(L.) P. Royen	Olson	5791	6	stem	4.98	35.0056	192.587	1.88
Koçillari et al. 2021 PNAS	angiosperm	Ericales	Sapotaceae	Manilkara	zapota		(L.) P. Royen	Olson	5791	8	stem	4.11	34.3	160.133	1.28
Koçillari et al. 2021 PNAS	angiosperm	Ericales	Sapotaceae	Manilkara	zapota		(L.) P. Royen	Olson	5791	10	stem	4.38	35.3584	148.604	1.48
Koçillari et al. 2021 PNAS	angiosperm	Ericales	Sapotaceae	Manilkara	zapota		(L.) P. Royen	Olson	5791	20	stem	8.38	47.9808	124.69	1.52
Koçillari et al. 2021 PNAS	angiosperm	Ericales	Sapotaceae	Manilkara	zapota		(L.) P. Royen	Olson	5791	30	stem	9.62	46.7656	87.1125	1.24
Koçillari et al. 2021 PNAS	angiosperm	Ericales	Sapotaceae	Manilkara	zapota		(L.) P. Royen	Olson	5791	60	stem	17.08	49.6664	74.7288	1.44
Koçillari et al. 2021 PNAS	angiosperm	Ericales	Sapotaceae	Manilkara	zapota		(L.) P. Royen	Olson	5791	120	stem	38.1972	65.1092	71.7397	1.56
Koçillari et al. 2021 PNAS	angiosperm	Ericales	Sapotaceae	Manilkara	zapota		(L.) P. Royen	Olson	5791	240	stem	60.4789	71.136	46.9724	1.64
Koçillari et al. 2021 PNAS	angiosperm	Ericales	Sapotaceae	Manilkara	zapota		(L.) P. Royen	Olson	5791	480	stem	143.239	86.0548	47.8265	1.44
Koçillari et al. 2021 PNAS	angiosperm	Ericales	Sapotaceae	Manilkara	zapota		(L.) P. Royen	Olson	5791	960	stem	232.366	82.3004	45.6913	1.68
Koçillari et al. 2021 PNAS	angiosperm	Ericales	Sapotaceae	Manilkara	zapota		(L.) P. Royen	Olson	5791	1770	stem	483.831	78.9412	51.2426	1.84
Koçillari et al. 2021 PNAS	angiosperm	Ericales	Sapotaceae	Pouteria	campechiana		(Kunth) Baehni	Olson	5620	1	stem	5.32	14.6608	479.546	3.2
Koçillari et al. 2021 PNAS	angiosperm	Ericales	Sapotaceae	Pouteria	campechiana		(Kunth) Baehni	Olson	5620	2	stem	6.13	17.5224	740.456	2.8
Koçillari et al. 2021 PNAS	angiosperm	Ericales	Sapotaceae	Pouteria	campechiana		(Kunth) Baehni	Olson	5620	3	stem	5.26	22.5792	637.971	3.56
Koçillari et al. 2021 PNAS	angiosperm	Ericales	Sapotaceae	Pouteria	campechiana		(Kunth) Baehni	Olson	5620	4	stem	7.19	28.028	494.918	3.04
Koçillari et al. 2021 PNAS	angiosperm	Ericales	Sapotaceae	Pouteria	campechiana		(Kunth) Baehni	Olson	5620	5	stem	7.6	28.3808	785.293	3.92
Koçillari et al. 2021 PNAS	angiosperm	Ericales	Sapotaceae	Pouteria	campechiana		(Kunth) Baehni	Olson	5620	6	stem	7.86	19.6	614.912	3.52
Koçillari et al. 2021 PNAS	angiosperm	Ericales	Sapotaceae	Pouteria	campechiana		(Kunth) Baehni	Olson	5620	8	stem	7.27	25.1664	261.764	2.84
Koçillari et al. 2021 PNAS	angiosperm	Ericales	Sapotaceae	Pouteria	campechiana		(Kunth) Baehni	Olson	5620	10	stem	6.52	37.436	147.323	1.96
Koçillari et al. 2021 PNAS	angiosperm	Ericales	Sapotaceae	Pouteria	campechiana		(Kunth) Baehni	Olson	5620	20	stem	6.97	36.2992	206.422	1.96
Koçillari et al. 2021 PNAS	angiosperm	Ericales	Sapotaceae	Pouteria	campechiana		(Kunth) Baehni	Olson	5620	30	stem	8.61	51.2736	140.063	1.24
Koçillari et al. 2021 PNAS	angiosperm	Ericales	Sapotaceae	Pouteria	campechiana		(Kunth) Baehni	Olson	5620	60	stem	11.23	51.87	99.9231	1.28
Koçillari et al. 2021 PNAS	angiosperm	Ericales	Sapotaceae	Pouteria	campechiana		(Kunth) Baehni	Olson	5620	120	stem	14	71.0372	78.572	1.96
Koçillari et al. 2021 PNAS	angiosperm	Ericales	Sapotaceae	Pouteria	campechiana		(Kunth) Baehni	Olson	5620	240	stem	37	76.6688	60.6371	2.08
Koçillari et al. 2021 PNAS	angiosperm	Ericales	Sapotaceae	Pouteria	campechiana		(Kunth) Baehni	Olson	5620	480	stem	68	88.6236	47.8265	2
Koçillari et al. 2021 PNAS	angiosperm	Ericales	Sapotaceae	Pouteria	campechiana		(Kunth) Baehni	Olson	5620	1000	stem	178.254	97.9108	42.7022	2.04
Koçillari et al. 2021 PNAS	angiosperm	Ericales	Sapotaceae	Pouteria	campechiana		(Kunth) Baehni	Olson	5620	2192	stem	488.924	97.9108	20.4971	2.36
Koçillari et al. 2021 PNAS	angiosperm	Escalloniales	Escalloniaceae	Escallonia	virgata		(Ruiz & Pav.) Pers.	Olson	5747	1	stem	0.83	5.88	2225.64	2.2
Koçillari et al. 2021 PNAS	angiosperm	Escalloniales	Escalloniaceae	Escallonia	virgata		(Ruiz & Pav.) Pers.	Olson	5747	2	stem	0.83	5.88	1831.07	1.92
Koçillari et al. 2021 PNAS	angiosperm	Escalloniales	Escalloniaceae	Escallonia	virgata		(Ruiz & Pav.) Pers.	Olson	5747	3	stem	1.09	9.7216	1602.19	1.4
Koçillari et al. 2021 PNAS	angiosperm	Escalloniales	Escalloniaceae	Escallonia	virgata		(Ruiz & Pav.) Pers.	Olson	5747	4	stem	1.06	8.3888	1670.51	1.04
Koçillari et al. 2021 PNAS	angiosperm	Escalloniales	Escalloniaceae	Escallonia	virgata		(Ruiz & Pav.) Pers.	Olson	5747	5	stem	1.45	11.7992	1856.69	1.2
Koçillari et al. 2021 PNAS	angiosperm	Escalloniales	Escalloniaceae	Escallonia	virgata		(Ruiz & Pav.) Pers.	Olson	5747	6	stem	1.53	11.8776	1890.85	1
Koçillari et al. 2021 PNAS	angiosperm	Escalloniales	Escalloniaceae	Escallonia	virgata		(Ruiz & Pav.) Pers.	Olson	5747	8	stem	1.99	11.4464	1711.5	1.16
Koçillari et al. 2021 PNAS	angiosperm	Escalloniales	Escalloniaceae	Escallonia	virgata		(Ruiz & Pav.) Pers.	Olson	5747	10	stem	2.52	14.7392	911.265	1
Koçillari et al. 2021 PNAS	angiosperm	Escalloniales	Escalloniaceae	Escallonia	virgata		(Ruiz & Pav.) Pers.	Olson	5747	20	stem	2.21	20.3448	536.34	1
Koçillari et al. 2021 PNAS	angiosperm	Escalloniales	Escalloniaceae	Escallonia	virgata		(Ruiz & Pav.) Pers.	Olson	5747	30	stem	3.48	23.3632	579.042	1.04
Koçillari et al. 2021 PNAS	angiosperm	Escalloniales	Escalloniaceae	Escallonia	virgata		(Ruiz & Pav.) Pers.	Olson	5747	60	stem	8.48	22.736	444.957	1.04
Koçillari et al. 2021 PNAS	angiosperm	Escalloniales	Escalloniaceae	Escallonia	virgata		(Ruiz & Pav.) Pers.	Olson	5747	120	stem	14.48	26.7344	311.299	1.12
Koçillari et al. 2021 PNAS	angiosperm	Escalloniales	Escalloniaceae	Escallonia	virgata		(Ruiz & Pav.) Pers.	Olson	5747	240	stem	38.1972	29.1256	210.095	1.04
Koçillari et al. 2021 PNAS	angiosperm	Escalloniales	Escalloniaceae	Escallonia	virgata		(Ruiz & Pav.) Pers.	Olson	5747	480	stem	140.056	35.2408	64.0533	1.08
Koçillari et al. 2021 PNAS	angiosperm	Escalloniales	Escalloniaceae	Escallonia	virgata		(Ruiz & Pav.) Pers.	Olson	5747	520	stem	140.056	38.8864	63.1992	1
Koçillari et al. 2021 PNAS	angiosperm	Fabales	Fabaceae	Vatairea	lundellii		(Standl.) Record	Olson	5681	1	stem	4	17.3337	909.644	2.76
Koçillari et al. 2021 PNAS	angiosperm	Fabales	Fabaceae	Vatairea	lundellii		(Standl.) Record	Olson	5681	2	stem	4.2	22.3243	670.658	1.96
Koçillari et al. 2021 PNAS	angiosperm	Fabales	Fabaceae	Vatairea	lundellii		(Standl.) Record	Olson	5681	3	stem	4	19.5432	520.999	1.52
Koçillari et al. 2021 PNAS	angiosperm	Fabales	Fabaceae	Vatairea	lundellii		(Standl.) Record	Olson	5681	4	stem	4.2	29.6768	226.374	2
Koçillari et al. 2021 PNAS	angiosperm	Fabales	Fabaceae	Vatairea	lundellii		(Standl.) Record	Olson	5681	5	stem	5	33.2197	194.088	2.12
Koçillari et al. 2021 PNAS	angiosperm	Fabales	Fabaceae	Vatairea	lundellii		(Standl.) Record	Olson	5681	6	stem	5.5	34.2864	178.187	1.6
Koçillari et al. 2021 PNAS	angiosperm	Fabales	Fabaceae	Vatairea	lundellii		(Standl.) Record	Olson	5681	8	stem	6.5	34.3245	182.396	1.6
Koçillari et al. 2021 PNAS	angiosperm	Fabales	Fabaceae	Vatairea	lundellii		(Standl.) Record	Olson	5681	10	stem	6.8	41.1437	119.727	1.6
Koçillari et al. 2021 PNAS	angiosperm	Fabales	Fabaceae	Vatairea	lundellii		(Standl.) Record	Olson	5681	20	stem	7.5	58.7059	43.4945	1.6
Koçillari et al. 2021 PNAS	angiosperm	Fabales	Fabaceae	Vatairea	lundellii		(Standl.) Record	Olson	5681	30	stem	14	76.818	50.0421	1.72
Koçillari et al. 2021 PNAS	angiosperm	Fabales	Fabaceae	Vatairea	lundellii		(Standl.) Record	Olson	5681	60	stem	18	96.255	29.9317	1.28
Koçillari et al. 2021 PNAS	angiosperm	Fabales	Fabaceae	Vatairea	lundellii		(Standl.) Record	Olson	5681	120	stem	32	132.804	20.5781	1.36
Koçillari et al. 2021 PNAS	angiosperm	Fabales	Fabaceae	Vatairea	lundellii		(Standl.) Record	Olson	5681	240	stem	45	171.351	10.289	1.28
Koçillari et al. 2021 PNAS	angiosperm	Fabales	Fabaceae	Vatairea	lundellii		(Standl.) Record	Olson	5681	480	stem	71.6197	192.639	4.67683	1.32
Koçillari et al. 2021 PNAS	angiosperm	Fabales	Fabaceae	Vatairea	lundellii		(Standl.) Record	Olson	5681	880	stem	143.239	217.443	2.71739	1.4
Koçillari et al. 2021 PNAS	angiosperm	Fabales	Fabaceae	Vatairea	lundellii		(Standl.) Record	Olson	5681	1980	stem	509.296	218.793	20.1104	1.28
Koçillari et al. 2021 PNAS	angiosperm	Fabales	Fabaceae	Vatairea	lundellii		(Standl.) Record	Olson	5681	4220	stem	1114.08	214.031	5.80913	1.28
Koçillari et al. 2021 PNAS	angiosperm	Fabales	Surianaceae	Recchia	mexicana		Moc. & Sessé ex DC.	Olson	5670	1	stem	1.01	10.584	1175.16	2.16
Koçillari et al. 2021 PNAS	angiosperm	Fabales	Surianaceae	Recchia	mexicana		Moc. & Sessé ex DC.	Olson	5670	2	stem	1.32	14.308	792.553	3.04
Koçillari et al. 2021 PNAS	angiosperm	Fabales	Surianaceae	Recchia	mexicana		Moc. & Sessé ex DC.	Olson	5670	3	stem	1.66	16.8952	672.133	3.12
Koçillari et al. 2021 PNAS	angiosperm	Fabales	Surianaceae	Recchia	mexicana		Moc. & Sessé ex DC.	Olson	5670	4	stem	1.18	23.324	491.075	1.96
Koçillari et al. 2021 PNAS	angiosperm	Fabales	Surianaceae	Recchia	mexicana		Moc. & Sessé ex DC.	Olson	5670	5	stem	1.98	23.7552	359.125	2.08
Koçillari et al. 2021 PNAS	angiosperm	Fabales	Surianaceae	Recchia	mexicana		Moc. & Sessé ex DC.	Olson	5670	6	stem	1.99	22.148	355.709	2.84
Koçillari et al. 2021 PNAS	angiosperm	Fabales	Surianaceae	Recchia	mexicana		Moc. & Sessé ex DC.	Olson	5670	8	stem	2.27	27.3224	315.996	2.16
Koçillari et al. 2021 PNAS	angiosperm	Fabales	Surianaceae	Recchia	mexicana		Moc. & Sessé ex DC.	Olson	5670	10	stem	2.25	30.6936	230.165	2
Koçillari et al. 2021 PNAS	angiosperm	Fabales	Surianaceae	Recchia	mexicana		Moc. & Sessé ex DC.	Olson	5670	20	stem	2.91	35.7504	117.004	1.92
Koçillari et al. 2021 PNAS	angiosperm	Fabales	Surianaceae	Recchia	mexicana		Moc. & Sessé ex DC.	Olson	5670	60	stem	10.89	44.9624	113.588	1.4
Koçillari et al. 2021 PNAS	angiosperm	Fabales	Surianaceae	Recchia	mexicana		Moc. & Sessé ex DC.	Olson	5670	120	stem	26.3	54.5272	73.4478	1.88
Koçillari et al. 2021 PNAS	angiosperm	Fabales	Surianaceae	Recchia	mexicana		Moc. & Sessé ex DC.	Olson	5670	240	stem		61.39	44.2857	2.04
Koçillari et al. 2021 PNAS	angiosperm	Fabales	Surianaceae	Recchia	mexicana		Moc. & Sessé ex DC.	Olson	5670	550	stem	93.9014	59.29	54.2857	4
Koçillari et al. 2021 PNAS	angiosperm	Fagales	Casuarinaceae	Casuarina	equisetifolia		L.	Segovia	5	1	stem	1.5	9.6228	0.16864	1
Koçillari et al. 2021 PNAS	angiosperm	Fagales	Casuarinaceae	Casuarina	equisetifolia		L.	Segovia	5	2	stem	2	12.8952	0.18615	1.04
Koçillari et al. 2021 PNAS	angiosperm	Fagales	Casuarinaceae	Casuarina	equisetifolia		L.	Segovia	5	3	stem	2	12.474	0.17561	1.12
Koçillari et al. 2021 PNAS	angiosperm	Fagales	Casuarinaceae	Casuarina	equisetifolia		L.	Segovia	5	4	stem	2.5	19.5372	0.13498	1
Koçillari et al. 2021 PNAS	angiosperm	Fagales	Casuarinaceae	Casuarina	equisetifolia		L.	Segovia	5	5	stem	3	21.2544	0.13872	1.08
Koçillari et al. 2021 PNAS	angiosperm	Fagales	Casuarinaceae	Casuarina	equisetifolia		L.	Segovia	5	6	stem	3	23.6844	0.13923	1.04
Koçillari et al. 2021 PNAS	angiosperm	Fagales	Casuarinaceae	Casuarina	equisetifolia		L.	Segovia	5	8	stem	2.5	26.3412	0.11305	1
Koçillari et al. 2021 PNAS	angiosperm	Fagales	Casuarinaceae	Casuarina	equisetifolia		L.	Segovia	5	10	stem	3	24.624	0.11152	1
Koçillari et al. 2021 PNAS	angiosperm	Fagales	Casuarinaceae	Casuarina	equisetifolia		L.	Segovia	5	20	stem	3.2	32.724	0.13124	1
Koçillari et al. 2021 PNAS	angiosperm	Fagales	Casuarinaceae	Casuarina	equisetifolia		L.	Segovia	5	30	stem	7	29.646	0.127228	1.04
Koçillari et al. 2021 PNAS	angiosperm	Fagales	Casuarinaceae	Casuarina	equisetifolia		L.	Segovia	5	60	stem	9	44.388	0.082348	1.08
Koçillari et al. 2021 PNAS	angiosperm	Fagales	Casuarinaceae	Casuarina	equisetifolia		L.	Segovia	5	120	stem	14	58.8384	0.061608	1.04
Koçillari et al. 2021 PNAS	angiosperm	Fagales	Casuarinaceae	Casuarina	equisetifolia		L.	Segovia	5	240	stem	24	56.3436	0.05202	1.08
Koçillari et al. 2021 PNAS	angiosperm	Fagales	Casuarinaceae	Casuarina	equisetifolia		L.	Segovia	5	480	stem	44.5634	70.32	0.70788	1.04
Koçillari et al. 2021 PNAS	angiosperm	Fagales	Casuarinaceae	Casuarina	equisetifolia		L.	Segovia	5	960	stem	183.028	92	2.84539	1.12
Koçillari et al. 2021 PNAS	angiosperm	Fagales	Casuarinaceae	Casuarina	equisetifolia		L.	Segovia	5	1470	stem	327.859	92.08	0.333744	1.04
Koçillari et al. 2021 PNAS	angiosperm	Fagales	Fagaceae	Quercus	lobata	earlywood	Née	Olson	5728	1	stem	3.6	22.8536	461.184	1.44
	angiosperm	Fagales	Fagaceae	Quercus	lobata	latewood	Née	Olson	5728	1	stem	3.6	4.7824	958.237	1.24
Koçillari et al. 2021 PNAS	angiosperm	Fagales	Fagaceae	Quercus	lobata	earlywood	Née	Olson	5728	2	stem	2.8	25.284	400.547	1.36
	angiosperm	Fagales	Fagaceae	Quercus	lobata	latewood	Née	Olson	5728	2	stem	2.8	6.5072	836.963	1.36
Koçillari et al. 2021 PNAS	angiosperm	Fagales	Fagaceae	Quercus	lobata	earlywood	Née	Olson	5728	3	stem	3.65	23.8728	432.573	1.96
	angiosperm	Fagales	Fagaceae	Quercus	lobata	latewood	Née	Olson	5728	3	stem	3.65	7.4088	544.88	2.32
Koçillari et al. 2021 PNAS	angiosperm	Fagales	Fagaceae	Quercus	lobata	earlywood	Née	Olson	5728	4	stem	4.1	29.5568	0
	angiosperm	Fagales	Fagaceae	Quercus	lobata	latewood	Née	Olson	5728	4	stem	4.1	6.468	0
Koçillari et al. 2021 PNAS	angiosperm	Fagales	Fagaceae	Quercus	lobata	earlywood	Née	Olson	5728	5	stem	3.67	30.38	377.487	1.32
	angiosperm	Fagales	Fagaceae	Quercus	lobata	latewood	Née	Olson	5728	5	stem	3.67	5.7624	567.085	1.4
Koçillari et al. 2021 PNAS	angiosperm	Fagales	Fagaceae	Quercus	lobata	earlywood	Née	Olson	5728	6	stem	4	35.4368	283.543	1.8
	angiosperm	Fagales	Fagaceae	Quercus	lobata	latewood	Née	Olson	5728	6	stem	4	7.4088	608.079	1.6
Koçillari et al. 2021 PNAS	angiosperm	Fagales	Fagaceae	Quercus	lobata	earlywood	Née	Olson	5728	8	stem	5	32.8104	247.673	1.08
	angiosperm	Fagales	Fagaceae	Quercus	lobata	latewood	Née	Olson	5728	8	stem	5	8.624	278.418	1.04
Koçillari et al. 2021 PNAS	angiosperm	Fagales	Fagaceae	Quercus	lobata	earlywood	Née	Olson	5728	10	stem	5	49.7952	145.614	1.08
	angiosperm	Fagales	Fagaceae	Quercus	lobata	latewood	Née	Olson	5728	10	stem	5	7.84	273.721	1.04
Koçillari et al. 2021 PNAS	angiosperm	Fagales	Fagaceae	Quercus	lobata	earlywood	Née	Olson	5728	20	stem	6.65	51.5736	124.69	1.04
	angiosperm	Fagales	Fagaceae	Quercus	lobata	latewood	Née	Olson	5728	20	stem	6.65	11.2112	315.142	1.54167
Koçillari et al. 2021 PNAS	angiosperm	Fagales	Fagaceae	Quercus	lobata	earlywood	Née	Olson	5728	30	stem	7.98	62.0464	95.6529	1
	angiosperm	Fagales	Fagaceae	Quercus	lobata	latewood	Née	Olson	5728	30	stem	7.98	13.4848	273.721	1.04
Koçillari et al. 2021 PNAS	angiosperm	Fagales	Fagaceae	Quercus	lobata	earlywood	Née	Olson	5728	60	stem	18.27	61.3548	73.8748	1.4
	angiosperm	Fagales	Fagaceae	Quercus	lobata	latewood	Née	Olson	5728	60	stem	18.27	12.2512	281.834	1
Koçillari et al. 2021 PNAS	angiosperm	Fagales	Fagaceae	Quercus	lobata	earlywood	Née	Olson	5728	120	stem	18.27	84.1776	43.9833	1.08
	angiosperm	Fagales	Fagaceae	Quercus	lobata	latewood	Née	Olson	5728	120	stem	18.27	15.314	259.202	1
Koçillari et al. 2021 PNAS	angiosperm	Fagales	Fagaceae	Quercus	lobata	earlywood	Née	Olson	5728	240	stem	29.82	101.566	29.0375	1.04
	angiosperm	Fagales	Fagaceae	Quercus	lobata	latewood	Née	Olson	5728	240	stem	29.82	15.4128	196.857	1.16
Koçillari et al. 2021 PNAS	angiosperm	Fagales	Fagaceae	Quercus	lobata	earlywood	Née	Olson	5728	480	stem	117.775	173.789	22.6322	1.04
	angiosperm	Fagales	Fagaceae	Quercus	lobata	latewood	Née	Olson	5728	480	stem	117.775	24.8976	145.187	1.04
Koçillari et al. 2021 PNAS	angiosperm	Fagales	Fagaceae	Quercus	lobata	earlywood	Née	Olson	5728	960	stem	238.732	211.037	20.9241	1
	angiosperm	Fagales	Fagaceae	Quercus	lobata	latewood	Née	Olson	5728	960	stem	238.732	30.628	118.285	1.16
Koçillari et al. 2021 PNAS	angiosperm	Fagales	Fagaceae	Quercus	lobata	earlywood	Née	Olson	5728	1920	stem	907.183	172.406	12.8107	1
	angiosperm	Fagales	Fagaceae	Quercus	lobata	latewood	Née	Olson	5728	1920	stem	907.183	34.7776	114.442	1.2
Koçillari et al. 2021 PNAS	angiosperm	Fagales	Fagaceae	Quercus	lobata	earlywood	Née	Olson	5728	2119	stem	929.465	168.652	14.0917	1
	angiosperm	Fagales	Fagaceae	Quercus	lobata	latewood	Née	Olson	5728	2119	stem	929.465	34.4812	138.782	1.12
Koçillari et al. 2021 PNAS	angiosperm	Fagales	Ticodendraceae	Ticodendron	incognitum		Gómez-Laurito and Gómez P.	Olson	5691	1	stem	2.43	21.0896	743.018	1.68
Koçillari et al. 2021 PNAS	angiosperm	Fagales	Ticodendraceae	Ticodendron	incognitum		Gómez-Laurito and Gómez P.	Olson	5691	2	stem	2.56	21.7168	632.847	1.84
Koçillari et al. 2021 PNAS	angiosperm	Fagales	Ticodendraceae	Ticodendron	incognitum		Gómez-Laurito and Gómez P.	Olson	5691	3	stem	2.76	25.0096	527.799	1.72
Koçillari et al. 2021 PNAS	angiosperm	Fagales	Ticodendraceae	Ticodendron	incognitum		Gómez-Laurito and Gómez P.	Olson	5691	4	stem	3.03	27.5184	460.757	1.2
Koçillari et al. 2021 PNAS	angiosperm	Fagales	Ticodendraceae	Ticodendron	incognitum		Gómez-Laurito and Gómez P.	Olson	5691	5	stem	2.48	23.0104	508.156	1.08
Koçillari et al. 2021 PNAS	angiosperm	Fagales	Ticodendraceae	Ticodendron	incognitum		Gómez-Laurito and Gómez P.	Olson	5691	6	stem	2.56	25.4408	412.503	1.08
Koçillari et al. 2021 PNAS	angiosperm	Fagales	Ticodendraceae	Ticodendron	incognitum		Gómez-Laurito and Gómez P.	Olson	5691	8	stem	2.8	30.6936	336.493	1.08
Koçillari et al. 2021 PNAS	angiosperm	Fagales	Ticodendraceae	Ticodendron	incognitum		Gómez-Laurito and Gómez P.	Olson	5691	10	stem	4.23	25.088	335.639	1.16
Koçillari et al. 2021 PNAS	angiosperm	Fagales	Ticodendraceae	Ticodendron	incognitum		Gómez-Laurito and Gómez P.	Olson	5691	20	stem	3.51	38.1024	139.209	1
Koçillari et al. 2021 PNAS	angiosperm	Fagales	Ticodendraceae	Ticodendron	incognitum		Gómez-Laurito and Gómez P.	Olson	5691	30	stem	3.86	34.5352	144.333	1.04
Koçillari et al. 2021 PNAS	angiosperm	Fagales	Ticodendraceae	Ticodendron	incognitum		Gómez-Laurito and Gómez P.	Olson	5691	60	stem	5	52.44	151.452	1.16
Koçillari et al. 2021 PNAS	angiosperm	Fagales	Ticodendraceae	Ticodendron	incognitum		Gómez-Laurito and Gómez P.	Olson	5691	120	stem	10.7	63.308	77.2056	1.04
Koçillari et al. 2021 PNAS	angiosperm	Fagales	Ticodendraceae	Ticodendron	incognitum		Gómez-Laurito and Gómez P.	Olson	5691	240	stem	23.66	70.0504	43.1292	1
Koçillari et al. 2021 PNAS	angiosperm	Fagales	Ticodendraceae	Ticodendron	incognitum		Gómez-Laurito and Gómez P.	Olson	5691	480	stem	31.52	74.6928	61.0641	1.04
Koçillari et al. 2021 PNAS	angiosperm	Fagales	Ticodendraceae	Ticodendron	incognitum		Gómez-Laurito and Gómez P.	Olson	5691	986	stem	76.3944	80.9172	29.8915	1
Koçillari et al. 2021 PNAS	angiosperm	Garryales	Garryaceae	Garrya	laurifolia		Benth	Olson	5725	1	stem	4.74	19.3648	567.512	1
Koçillari et al. 2021 PNAS	angiosperm	Garryales	Garryaceae	Garrya	laurifolia		Benth	Olson	5725	2	stem	4.46	20.972	465.881	1
Koçillari et al. 2021 PNAS	angiosperm	Garryales	Garryaceae	Garrya	laurifolia		Benth	Olson	5725	3	stem	7.35	19.5608	451.789	1
Koçillari et al. 2021 PNAS	angiosperm	Garryales	Garryaceae	Garrya	laurifolia		Benth	Olson	5725	4	stem	5.6	21.6384	454.778	1
Koçillari et al. 2021 PNAS	angiosperm	Garryales	Garryaceae	Garrya	laurifolia		Benth	Olson	5725	5	stem	6.59	26.852	310.872	1
Koçillari et al. 2021 PNAS	angiosperm	Garryales	Garryaceae	Garrya	laurifolia		Benth	Olson	5725	6	stem	6.6	21.952	376.206	1
Koçillari et al. 2021 PNAS	angiosperm	Garryales	Garryaceae	Garrya	laurifolia		Benth	Olson	5725	8	stem	7.66	29.0472	257.921	1
Koçillari et al. 2021 PNAS	angiosperm	Garryales	Garryaceae	Garrya	laurifolia		Benth	Olson	5725	10	stem	6.16	28.1456	276.283	1
Koçillari et al. 2021 PNAS	angiosperm	Garryales	Garryaceae	Garrya	laurifolia		Benth	Olson	5725	20	stem	8.02	33.6728	183.619	1
Koçillari et al. 2021 PNAS	angiosperm	Garryales	Garryaceae	Garrya	laurifolia		Benth	Olson	5725	30	stem	8.01	33.516	162.268	1
Koçillari et al. 2021 PNAS	angiosperm	Garryales	Garryaceae	Garrya	laurifolia		Benth	Olson	5725	60	stem	16	39.6312	110.599	1
Koçillari et al. 2021 PNAS	angiosperm	Garryales	Garryaceae	Garrya	laurifolia		Benth	Olson	5725	120	stem	26	38.612	107.183	1
Koçillari et al. 2021 PNAS	angiosperm	Garryales	Garryaceae	Garrya	laurifolia		Benth	Olson	5725	240	stem	31.6	49.0392	61.0641	1
Koçillari et al. 2021 PNAS	angiosperm	Garryales	Garryaceae	Garrya	laurifolia		Benth	Olson	5725	480	stem	79.4	59.0352	65.7614	1
Koçillari et al. 2021 PNAS	angiosperm	Garryales	Garryaceae	Garrya	laurifolia		Benth	Olson	5725	880	stem	337.408	55.86	49.5345	1
Koçillari et al. 2021 PNAS	angiosperm	Gentianales	Apocynaceae	Matelea	lanata		(Zucc.) Woodson	Olson	5673	1	stem	2.02	7.3696	1808.86	2.44
Koçillari et al. 2021 PNAS	angiosperm	Gentianales	Apocynaceae	Matelea	lanata		(Zucc.) Woodson	Olson	5673	2	stem	2.14	7.7224	1392.09	2.52
Koçillari et al. 2021 PNAS	angiosperm	Gentianales	Apocynaceae	Matelea	lanata		(Zucc.) Woodson	Olson	5673	3	stem	2.63	10.7408	1058.16	2.4
Koçillari et al. 2021 PNAS	angiosperm	Gentianales	Apocynaceae	Matelea	lanata		(Zucc.) Woodson	Olson	5673	4	stem	2.51	12.7792	983.859	2
Koçillari et al. 2021 PNAS	angiosperm	Gentianales	Apocynaceae	Matelea	lanata		(Zucc.) Woodson	Olson	5673	5	stem	2.72	14.6216	1034.25	2.2
Koçillari et al. 2021 PNAS	angiosperm	Gentianales	Apocynaceae	Matelea	lanata		(Zucc.) Woodson	Olson	5673	6	stem	2.89	13.5632	917.243	2
Koçillari et al. 2021 PNAS	angiosperm	Gentianales	Apocynaceae	Matelea	lanata		(Zucc.) Woodson	Olson	5673	8	stem	3.02	14.896	780.596	1.88
Koçillari et al. 2021 PNAS	angiosperm	Gentianales	Apocynaceae	Matelea	lanata		(Zucc.) Woodson	Olson	5673	10	stem	3.31	18.8552	815.185	2.44
Koçillari et al. 2021 PNAS	angiosperm	Gentianales	Apocynaceae	Matelea	lanata		(Zucc.) Woodson	Olson	5673	20	stem	3.62	23.4416	661.457	2.48
Koçillari et al. 2021 PNAS	angiosperm	Gentianales	Apocynaceae	Matelea	lanata		(Zucc.) Woodson	Olson	5673	30	stem	4.07	31.2032	594.842	3.16
Koçillari et al. 2021 PNAS	angiosperm	Gentianales	Apocynaceae	Matelea	lanata		(Zucc.) Woodson	Olson	5673	60	stem	4.9	65.0328	35.4428	1.68
Koçillari et al. 2021 PNAS	angiosperm	Gentianales	Apocynaceae	Matelea	lanata		(Zucc.) Woodson	Olson	5673	120	stem	5.24	101.369	49.5345	1.36
Koçillari et al. 2021 PNAS	angiosperm	Gentianales	Apocynaceae	Matelea	lanata		(Zucc.) Woodson	Olson	5673	240	stem	5.47	89.0188	97.361	1.44
Koçillari et al. 2021 PNAS	angiosperm	Gentianales	Apocynaceae	Matelea	lanata		(Zucc.) Woodson	Olson	5673	480	stem	9.36	83.98	65.3344	1.28
Koçillari et al. 2021 PNAS	angiosperm	Gentianales	Apocynaceae	Matelea	lanata		(Zucc.) Woodson	Olson	5673	890	stem	26.5789	78.1508	70.8856	1.44
Koçillari et al. 2021 PNAS	angiosperm	Gentianales	Rubiaceae	Randia	sp			Olson	5676A	1	stem	3.13	16.6992	910.411	4
Koçillari et al. 2021 PNAS	angiosperm	Gentianales	Rubiaceae	Randia	sp			Olson	5676A	2	stem	1.99	18.3064	1035.1	3.96
Koçillari et al. 2021 PNAS	angiosperm	Gentianales	Rubiaceae	Randia	sp			Olson	5676A	3	stem	2.58	19.6784	1020.16	3.44
Koçillari et al. 2021 PNAS	angiosperm	Gentianales	Rubiaceae	Randia	sp			Olson	5676A	4	stem	2.53	17.9144	756.683	3
Koçillari et al. 2021 PNAS	angiosperm	Gentianales	Rubiaceae	Randia	sp			Olson	5676A	5	stem	2.56	22.4224	630.711	2.16
Koçillari et al. 2021 PNAS	angiosperm	Gentianales	Rubiaceae	Randia	sp			Olson	5676A	6	stem	2.72	22.2656	642.241	1.44
Koçillari et al. 2021 PNAS	angiosperm	Gentianales	Rubiaceae	Randia	sp			Olson	5676A	8	stem	3.42	22.4616	389.444	2
Koçillari et al. 2021 PNAS	angiosperm	Gentianales	Rubiaceae	Randia	sp			Olson	5676A	10	stem	3.57	22.4616	379.195	2
Koçillari et al. 2021 PNAS	angiosperm	Gentianales	Rubiaceae	Randia	sp			Olson	5676A	20	stem	3.58	28.4592	181.057	1.68
Koçillari et al. 2021 PNAS	angiosperm	Gentianales	Rubiaceae	Randia	sp			Olson	5676A	30	stem	5.68	34.3	275.002	1.72
Koçillari et al. 2021 PNAS	angiosperm	Gentianales	Rubiaceae	Randia	sp			Olson	5676A	60	stem	7	42.96	200.83	1.36
Koçillari et al. 2021 PNAS	angiosperm	Gentianales	Rubiaceae	Randia	sp			Olson	5676A	120	stem	14.03	38.6904	157.998	1.32
Koçillari et al. 2021 PNAS	angiosperm	Gentianales	Rubiaceae	Randia	sp			Olson	5676A	240	stem	20.23	44.1	163.976	1.76
Koçillari et al. 2021 PNAS	angiosperm	Gentianales	Rubiaceae	Randia	sp			Olson	5676A	480	stem	60	47.56	138.589	1.52
Koçillari et al. 2021 PNAS	angiosperm	Gentianales	Rubiaceae	Randia	sp			Olson	5676A	670	stem	70.0282	47.44	152.282	1.88
Koçillari et al. 2021 PNAS	angiosperm	Geraniales	Melianthaceae	Melianthus	major		L.	Olson	5727-1	1	leaf	2.27	11.9168	0
Koçillari et al. 2021 PNAS	angiosperm	Geraniales	Melianthaceae	Melianthus	major		L.	Olson	5727-1	2	leaf	3.53	14.9744	0
Koçillari et al. 2021 PNAS	angiosperm	Geraniales	Melianthaceae	Melianthus	major		L.	Olson	5727-1	3	leaf	3.13	16.0328	0
Koçillari et al. 2021 PNAS	angiosperm	Geraniales	Melianthaceae	Melianthus	major		L.	Olson	5727-1	4	leaf	3.47	13.3672	0
Koçillari et al. 2021 PNAS	angiosperm	Geraniales	Melianthaceae	Melianthus	major		L.	Olson	5727-1	5	leaf	4.3	16.5032	0
Koçillari et al. 2021 PNAS	angiosperm	Geraniales	Melianthaceae	Melianthus	major		L.	Olson	5727-1	6	leaf	5.28	16.9736	0
Koçillari et al. 2021 PNAS	angiosperm	Geraniales	Melianthaceae	Melianthus	major		L.	Olson	5727-1	8	leaf	5.21	16.3464	0
Koçillari et al. 2021 PNAS	angiosperm	Geraniales	Melianthaceae	Melianthus	major		L.	Olson	5727-1	10	leaf	5.2	20.6976	0
Koçillari et al. 2021 PNAS	angiosperm	Geraniales	Melianthaceae	Melianthus	major		L.	Olson	5727-1	12	stem	8.86	19.2864	403.536	7.2
Koçillari et al. 2021 PNAS	angiosperm	Geraniales	Melianthaceae	Melianthus	major		L.	Olson	5727-1	13	stem	9	21.4032	550.858	7.64
Koçillari et al. 2021 PNAS	angiosperm	Geraniales	Melianthaceae	Melianthus	major		L.	Olson	5727-1	14	stem	9.73	20.384	0
Koçillari et al. 2021 PNAS	angiosperm	Geraniales	Melianthaceae	Melianthus	major		L.	Olson	5727-1	15	stem	11.83	24.7352	0
Koçillari et al. 2021 PNAS	angiosperm	Geraniales	Melianthaceae	Melianthus	major		L.	Olson	5727-1	16	stem	9.95	21.0896	0
Koçillari et al. 2021 PNAS	angiosperm	Geraniales	Melianthaceae	Melianthus	major		L.	Olson	5727-1	20	stem	16.89	29.7528	0
Koçillari et al. 2021 PNAS	angiosperm	Geraniales	Melianthaceae	Melianthus	major		L.	Olson	5727-1	30	stem	15.87	35.7504	0
Koçillari et al. 2021 PNAS	angiosperm	Geraniales	Melianthaceae	Melianthus	major		L.	Olson	5727-1	60	stem	18.97	40.3368	0
Koçillari et al. 2021 PNAS	angiosperm	Geraniales	Melianthaceae	Melianthus	major		L.	Olson	5727-1	120	stem	20.46	45.0016	0
Koçillari et al. 2021 PNAS	angiosperm	Geraniales	Melianthaceae	Melianthus	major		L.	Olson	5727-1	165	stem	20.9	45.668	0
	angiosperm	Gunnerales	Gunneraceae	Gunnera	magellanica		Lam.	Olson	5163	1	stem	7	13.28	510.71	1.04
	angiosperm	Gunnerales	Gunneraceae	Gunnera	magellanica		Lam.	Olson	5163	2	stem	10	14.24	590.216	1.96
	angiosperm	Gunnerales	Gunneraceae	Gunnera	magellanica		Lam.	Olson	5163	3	stem	11.92	13.84	558.414	1.56
	angiosperm	Gunnerales	Gunneraceae	Gunnera	magellanica		Lam.	Olson	5163	4	stem	9	22.32	440.557	1.76
	angiosperm	Gunnerales	Gunneraceae	Gunnera	magellanica		Lam.	Olson	5163	5	stem	8.5	20.32	376.953	1.92
	angiosperm	Gunnerales	Gunneraceae	Gunnera	magellanica		Lam.	Olson	5163	6	stem	8.5	17.36	582.733	2.68
	angiosperm	Gunnerales	Gunneraceae	Gunnera	magellanica		Lam.	Olson	5163	7.5	stem	5.5	15.56	546.254	1.8
Koçillari et al. 2021 PNAS	angiosperm	Gunnerales	Gunneraceae	Gunnera	tinctoria		(Molina) Mirb.	Olson	5747	1	leaf		9.9176
Koçillari et al. 2021 PNAS	angiosperm	Gunnerales	Gunneraceae	Gunnera	tinctoria		(Molina) Mirb.	Olson	5747	2	leaf		9.6824
Koçillari et al. 2021 PNAS	angiosperm	Gunnerales	Gunneraceae	Gunnera	tinctoria		(Molina) Mirb.	Olson	5747	3	leaf		10.3488
Koçillari et al. 2021 PNAS	angiosperm	Gunnerales	Gunneraceae	Gunnera	tinctoria		(Molina) Mirb.	Olson	5747	4	leaf		14.4648
Koçillari et al. 2021 PNAS	angiosperm	Gunnerales	Gunneraceae	Gunnera	tinctoria		(Molina) Mirb.	Olson	5747	5	leaf		20.1488
Koçillari et al. 2021 PNAS	angiosperm	Gunnerales	Gunneraceae	Gunnera	tinctoria		(Molina) Mirb.	Olson	5747	6	leaf		22.2264
Koçillari et al. 2021 PNAS	angiosperm	Gunnerales	Gunneraceae	Gunnera	tinctoria		(Molina) Mirb.	Olson	5747	8	leaf		17.7576
Koçillari et al. 2021 PNAS	angiosperm	Gunnerales	Gunneraceae	Gunnera	tinctoria		(Molina) Mirb.	Olson	5747	10	leaf		18.3064
Koçillari et al. 2021 PNAS	angiosperm	Gunnerales	Gunneraceae	Gunnera	tinctoria		(Molina) Mirb.	Olson	5747	30	leaf		25.2448
Koçillari et al. 2021 PNAS	angiosperm	Gunnerales	Gunneraceae	Gunnera	tinctoria		(Molina) Mirb.	Olson	5747	60	leaf		30.7328
Koçillari et al. 2021 PNAS	angiosperm	Gunnerales	Gunneraceae	Gunnera	tinctoria		(Molina) Mirb.	Olson	5747	120	leaf		57.3104
Koçillari et al. 2021 PNAS	angiosperm	Gunnerales	Gunneraceae	Gunnera	tinctoria		(Molina) Mirb.	Olson	5747	180	leaf		59.4664
Koçillari et al. 2021 PNAS	angiosperm	Huerteales	Petenaeaceae	Petenaea	cordata		Lundell	Olson	5689	1	stem	1.84	14.2296	1438.21	3.12
Koçillari et al. 2021 PNAS	angiosperm	Huerteales	Petenaeaceae	Petenaea	cordata		Lundell	Olson	5689	2	stem	2.51	15.0136	850.628	6
Koçillari et al. 2021 PNAS	angiosperm	Huerteales	Petenaeaceae	Petenaea	cordata		Lundell	Olson	5689	3	stem	4.29	20.972	654.198	7.28
Koçillari et al. 2021 PNAS	angiosperm	Huerteales	Petenaeaceae	Petenaea	cordata		Lundell	Olson	5689	4	stem	3.4	25.2056	722.521	3.68
Koçillari et al. 2021 PNAS	angiosperm	Huerteales	Petenaeaceae	Petenaea	cordata		Lundell	Olson	5689	5	stem	2.9	29.5568	645.657	4.32
Koçillari et al. 2021 PNAS	angiosperm	Huerteales	Petenaeaceae	Petenaea	cordata		Lundell	Olson	5689	6	stem	3.24	37.828	420.19	4.56
Koçillari et al. 2021 PNAS	angiosperm	Huerteales	Petenaeaceae	Petenaea	cordata		Lundell	Olson	5689	8	stem	3.96	38.416	372.79	2.64
Koçillari et al. 2021 PNAS	angiosperm	Huerteales	Petenaeaceae	Petenaea	cordata		Lundell	Olson	5689	10	stem	3.87	39.2	331.369	2.2
Koçillari et al. 2021 PNAS	angiosperm	Huerteales	Petenaeaceae	Petenaea	cordata		Lundell	Olson	5689	20	stem	3.66	40.6504	357.417	1.76
Koçillari et al. 2021 PNAS	angiosperm	Huerteales	Petenaeaceae	Petenaea	cordata		Lundell	Olson	5689	30	stem	4.09	39.7096	248.527	1.64
Koçillari et al. 2021 PNAS	angiosperm	Huerteales	Petenaeaceae	Petenaea	cordata		Lundell	Olson	5689	60	stem	5.71	48.9608	219.916	2.36
Koçillari et al. 2021 PNAS	angiosperm	Huerteales	Petenaeaceae	Petenaea	cordata		Lundell	Olson	5689	120	stem	7.85	43.3552	179.349	1.76
Koçillari et al. 2021 PNAS	angiosperm	Huerteales	Petenaeaceae	Petenaea	cordata		Lundell	Olson	5689	240	stem	11.73	60.1692	124.263	2.68
Koçillari et al. 2021 PNAS	angiosperm	Huerteales	Petenaeaceae	Petenaea	cordata		Lundell	Olson	5689	480	stem	73.1	67.9744	90.5287	2.08
Koçillari et al. 2021 PNAS	angiosperm	Huerteales	Petenaeaceae	Petenaea	cordata		Lundell	Olson	5689	930	stem	114.592	92.2792	40.5671	1.76
Koçillari et al. 2021 PNAS	angiosperm	Huerteales	Tapisciaceae	Huertea	cubensis		Grieseb.	Olson	5686	1	stem	3.31	7.056	1436.5	2.76
Koçillari et al. 2021 PNAS	angiosperm	Huerteales	Tapisciaceae	Huertea	cubensis		Grieseb.	Olson	5686	2	stem	4.42	11.8384	946.281	3.4
Koçillari et al. 2021 PNAS	angiosperm	Huerteales	Tapisciaceae	Huertea	cubensis		Grieseb.	Olson	5686	3	stem	8.59	26.9304	440.687	2
Koçillari et al. 2021 PNAS	angiosperm	Huerteales	Tapisciaceae	Huertea	cubensis		Grieseb.	Olson	5686	4	stem	7.19	30.4584	239.132	2.88
Koçillari et al. 2021 PNAS	angiosperm	Huerteales	Tapisciaceae	Huertea	cubensis		Grieseb.	Olson	5686	5	stem	7.23	38.2592	160.987	1.48
Koçillari et al. 2021 PNAS	angiosperm	Huerteales	Tapisciaceae	Huertea	cubensis		Grieseb.	Olson	5686	6	stem	7.48	37.1224	152.874	1.4
Koçillari et al. 2021 PNAS	angiosperm	Huerteales	Tapisciaceae	Huertea	cubensis		Grieseb.	Olson	5686	8	stem	10.3216	39.0432	140.917	1.4
Koçillari et al. 2021 PNAS	angiosperm	Huerteales	Tapisciaceae	Huertea	cubensis		Grieseb.	Olson	5686	10	stem	8.38	36.2992	280.553	1.52
Koçillari et al. 2021 PNAS	angiosperm	Huerteales	Tapisciaceae	Huertea	cubensis		Grieseb.	Olson	5686	20	stem	8.39	42.0616	119.566	1.48
Koçillari et al. 2021 PNAS	angiosperm	Huerteales	Tapisciaceae	Huertea	cubensis		Grieseb.	Olson	5686	30	stem	10.34	48.216	121.274	1.32
Koçillari et al. 2021 PNAS	angiosperm	Huerteales	Tapisciaceae	Huertea	cubensis		Grieseb.	Olson	5686	60	stem	10.71	54.2528	64.0533	1.16
Koçillari et al. 2021 PNAS	angiosperm	Huerteales	Tapisciaceae	Huertea	cubensis		Grieseb.	Olson	5686	120	stem	21	74.4016	27.3294	1.36
Koçillari et al. 2021 PNAS	angiosperm	Huerteales	Tapisciaceae	Huertea	cubensis		Grieseb.	Olson	5686	240	stem	27.5	75.4208	31.1726	1.32
Koçillari et al. 2021 PNAS	angiosperm	Huerteales	Tapisciaceae	Huertea	cubensis		Grieseb.	Olson	5686	480	stem	46.1549	64.7192	32.4537	1.32
Koçillari et al. 2021 PNAS	angiosperm	Huerteales	Tapisciaceae	Huertea	cubensis		Grieseb.	Olson	5686	960	stem	70.0282	75.7736	24.3403	1.24
Koçillari et al. 2021 PNAS	angiosperm	Huerteales	Tapisciaceae	Huertea	cubensis		Grieseb.	Olson	5686	1090	stem	73.2113	74.0096	35.0158	1.48
Koçillari et al. 2021 PNAS	angiosperm	Icacinales	Icacinaceae	Mappia	racemosa		Jacq.	Echeverria	83	1	stem	3.9	11.004	1094.29	2.08
Koçillari et al. 2021 PNAS	angiosperm	Icacinales	Icacinaceae	Mappia	racemosa		Jacq.	Echeverria	83	2	stem	3.8	12.992	1275.71	2.24
Koçillari et al. 2021 PNAS	angiosperm	Icacinales	Icacinaceae	Mappia	racemosa		Jacq.	Echeverria	83	3	stem	4.26	16.604	1105	2.08
Koçillari et al. 2021 PNAS	angiosperm	Icacinales	Icacinaceae	Mappia	racemosa		Jacq.	Echeverria	83	4	stem	4.2	21.532	1132.86	2.32
Koçillari et al. 2021 PNAS	angiosperm	Icacinales	Icacinaceae	Mappia	racemosa		Jacq.	Echeverria	83	5	stem	4.4	24.192	1015	3.08
Koçillari et al. 2021 PNAS	angiosperm	Icacinales	Icacinaceae	Mappia	racemosa		Jacq.	Echeverria	83	6	stem	4.2	28.588	924.286	3.84
Koçillari et al. 2021 PNAS	angiosperm	Icacinales	Icacinaceae	Mappia	racemosa		Jacq.	Echeverria	83	8	stem	4.4	30.856	575	2.6
Koçillari et al. 2021 PNAS	angiosperm	Icacinales	Icacinaceae	Mappia	racemosa		Jacq.	Echeverria	83	10	stem	4.5	33.656	506.429	3.12
Koçillari et al. 2021 PNAS	angiosperm	Icacinales	Icacinaceae	Mappia	racemosa		Jacq.	Echeverria	83	20	stem	4.95	37.38	121.708	1.88
Koçillari et al. 2021 PNAS	angiosperm	Icacinales	Icacinaceae	Mappia	racemosa		Jacq.	Echeverria	83	30	stem	6.3	57.82	121.274	2.24
Koçillari et al. 2021 PNAS	angiosperm	Icacinales	Icacinaceae	Mappia	racemosa		Jacq.	Echeverria	83	60	stem	7.48	59.2704	44.4103	2.2
Koçillari et al. 2021 PNAS	angiosperm	Icacinales	Icacinaceae	Mappia	racemosa		Jacq.	Echeverria	83	120	stem	16.48	74.9892	26.0483	2.12
Koçillari et al. 2021 PNAS	angiosperm	Icacinales	Icacinaceae	Mappia	racemosa		Jacq.	Echeverria	83	240	stem	24.5	79.8304	25.1943	2.32
Koçillari et al. 2021 PNAS	angiosperm	Icacinales	Icacinaceae	Mappia	racemosa		Jacq.	Echeverria	83	430	stem	36	78.546	11.5296	1.92
Koçillari et al. 2021 PNAS	angiosperm	Icacinales	Icacinaceae	Mappia	racemosa		Jacq.	Echeverria	83	960	stem	334.225	109.372	12.3836	1.56
Koçillari et al. 2021 PNAS	angiosperm	Icacinales	Icacinaceae	Mappia	racemosa		Jacq.	Echeverria	83	1560	stem	369.239	105.222	13.2377	1.88
Koçillari et al. 2021 PNAS	angiosperm	Lamiales	Bignoniaceae	Chilopsis	linearis	earlywood	(Cav.) Sweet	Olson	5731	1	stem	2.1	21.5208	223.76	1.36
	angiosperm	Lamiales	Bignoniaceae	Chilopsis	linearis	latewood	(Cav.) Sweet	Olson	5731	1	stem	2.1	8.9376	531.215	1.88
Koçillari et al. 2021 PNAS	angiosperm	Lamiales	Bignoniaceae	Chilopsis	linearis	earlywood	(Cav.) Sweet	Olson	5731	2	stem	2	18.3064	326.245	1.84
	angiosperm	Lamiales	Bignoniaceae	Chilopsis	linearis	latewood	(Cav.) Sweet	Olson	5731	2	stem	2	9.8	843.795	3.56
Koçillari et al. 2021 PNAS	angiosperm	Lamiales	Bignoniaceae	Chilopsis	linearis	earlywood	(Cav.) Sweet	Olson	5731	3	stem	2.2	22.0696	528.653	1.76
	angiosperm	Lamiales	Bignoniaceae	Chilopsis	linearis	latewood	(Cav.) Sweet	Olson	5731	3	stem	2.2	9.7216	864.292	2.52
Koçillari et al. 2021 PNAS	angiosperm	Lamiales	Bignoniaceae	Chilopsis	linearis	earlywood	(Cav.) Sweet	Olson	5731	4	stem	2.2	22.96	284.647	1.72
	angiosperm	Lamiales	Bignoniaceae	Chilopsis	linearis	latewood	(Cav.) Sweet	Olson	5731	4	stem	2.2	14.8	217.012	1.68
Koçillari et al. 2021 PNAS	angiosperm	Lamiales	Bignoniaceae	Chilopsis	linearis	earlywood	(Cav.) Sweet	Olson	5731	5	stem	2	27.5968	351.012	1.84
	angiosperm	Lamiales	Bignoniaceae	Chilopsis	linearis	latewood	(Cav.) Sweet	Olson	5731	5	stem	2	14.7784	514.988	2.08
Koçillari et al. 2021 PNAS	angiosperm	Lamiales	Bignoniaceae	Chilopsis	linearis	earlywood	(Cav.) Sweet	Olson	5731	6	stem	2	28.5376	364.25	1.72
	angiosperm	Lamiales	Bignoniaceae	Chilopsis	linearis	latewood	(Cav.) Sweet	Olson	5731	6	stem	2	14.3864	514.134	1.6
Koçillari et al. 2021 PNAS	angiosperm	Lamiales	Bignoniaceae	Chilopsis	linearis	earlywood	(Cav.) Sweet	Olson	5731	8	stem	2	31.3992	281.407	1.16
	angiosperm	Lamiales	Bignoniaceae	Chilopsis	linearis	latewood	(Cav.) Sweet	Olson	5731	8	stem	2	17.4048	365.531	1.44
Koçillari et al. 2021 PNAS	angiosperm	Lamiales	Bignoniaceae	Chilopsis	linearis	earlywood	(Cav.) Sweet	Olson	5731	10	stem	2.1	33.3984	228.457	1.6
	angiosperm	Lamiales	Bignoniaceae	Chilopsis	linearis	latewood	(Cav.) Sweet	Olson	5731	10	stem	2.1	12.7008	354.428	1.4
Koçillari et al. 2021 PNAS	angiosperm	Lamiales	Bignoniaceae	Chilopsis	linearis	earlywood	(Cav.) Sweet	Olson	5731	20	stem	2.5	39.4744	200.7	2.04
	angiosperm	Lamiales	Bignoniaceae	Chilopsis	linearis	latewood	(Cav.) Sweet	Olson	5731	20	stem	2.5	17.836	336.493	1.52
Koçillari et al. 2021 PNAS	angiosperm	Lamiales	Bignoniaceae	Chilopsis	linearis	earlywood	(Cav.) Sweet	Olson	5731	30	stem	4.3	50.3328	115.296	1.32
	angiosperm	Lamiales	Bignoniaceae	Chilopsis	linearis	latewood	(Cav.) Sweet	Olson	5731	30	stem	4.3	20.5016	281.834	1.64
Koçillari et al. 2021 PNAS	angiosperm	Lamiales	Bignoniaceae	Chilopsis	linearis	earlywood	(Cav.) Sweet	Olson	5731	60	stem	8.1	84.6716	70.4586	1.72
	angiosperm	Lamiales	Bignoniaceae	Chilopsis	linearis	latewood	(Cav.) Sweet	Olson	5731	60	stem	8.1	21.168	301.477	2.72
Koçillari et al. 2021 PNAS	angiosperm	Lamiales	Bignoniaceae	Chilopsis	linearis	earlywood	(Cav.) Sweet	Olson	5731	120	stem	28	85.7584	107.183	1.8
	angiosperm	Lamiales	Bignoniaceae	Chilopsis	linearis	latewood	(Cav.) Sweet	Olson	5731	120	stem	29.1718	19.5216	435.562	3.52
Koçillari et al. 2021 PNAS	angiosperm	Lamiales	Bignoniaceae	Chilopsis	linearis	earlywood	(Cav.) Sweet	Olson	5731	240	stem	57.2958	112.138	288.667	2.32
	angiosperm	Lamiales	Bignoniaceae	Chilopsis	linearis	latewood	(Cav.) Sweet	Olson	5731	240	stem	57.2958	29.596	288.667	5.32
Koçillari et al. 2021 PNAS	angiosperm	Lamiales	Bignoniaceae	Chilopsis	linearis	earlywood	(Cav.) Sweet	Olson	5731	480	stem	143.239	99.1952	43.5562	2.32
	angiosperm	Lamiales	Bignoniaceae	Chilopsis	linearis	latewood	(Cav.) Sweet	Olson	5731	480	stem	143.239	24.7352	410.795	6.08
Koçillari et al. 2021 PNAS	angiosperm	Lamiales	Bignoniaceae	Chilopsis	linearis	earlywood	(Cav.) Sweet	Olson	5731	880	stem	458.366	148.398	56.7939	3.24
	angiosperm	Lamiales	Bignoniaceae	Chilopsis	linearis	latewood	(Cav.) Sweet	Olson	5731	880	stem	458.366	31.2816	287.386	7.88
	angiosperm	Lamiales	Oleaceae	Fraxinus	velutina	latewood	Torr.	Olson	5737	1	stem	16.06	14.7392	379.195	3.56
Koçillari et al. 2021 PNAS	angiosperm	Lamiales	Oleaceae	Fraxinus	velutina	earlywood	Torr.	Olson	5737	1	stem	16.06	32.536	104.193	2.36
	angiosperm	Lamiales	Oleaceae	Fraxinus	velutina	latewood	Torr.	Olson	5737	2	stem	14.35	22.6576	117.858	3.2
Koçillari et al. 2021 PNAS	angiosperm	Lamiales	Oleaceae	Fraxinus	velutina	earlywood	Torr.	Olson	5737	2	stem	14.35	56.1344	84.9774	2.72
	angiosperm	Lamiales	Oleaceae	Fraxinus	velutina	latewood	Torr.	Olson	5737	3	stem	11.06	21.7168	93.9448	2.6
Koçillari et al. 2021 PNAS	angiosperm	Lamiales	Oleaceae	Fraxinus	velutina	earlywood	Torr.	Olson	5737	3	stem	11.06	45.0408	105.047	2.44
	angiosperm	Lamiales	Oleaceae	Fraxinus	velutina	latewood	Torr.	Olson	5737	4	stem	9.65	23.2848	75.1559	2.12
Koçillari et al. 2021 PNAS	angiosperm	Lamiales	Oleaceae	Fraxinus	velutina	earlywood	Torr.	Olson	5737	4	stem	9.65	54.1744	75.1559	1.72
	angiosperm	Lamiales	Oleaceae	Fraxinus	velutina	latewood	Torr.	Olson	5737	5	stem	9.42	22.344	88.8206	2.28
Koçillari et al. 2021 PNAS	angiosperm	Lamiales	Oleaceae	Fraxinus	velutina	earlywood	Torr.	Olson	5737	5	stem	9.42	57.1536	56.3669	1.6
	angiosperm	Lamiales	Oleaceae	Fraxinus	velutina	latewood	Torr.	Olson	5737	6	stem	9.39	31.6736	59.7831	1.92
Koçillari et al. 2021 PNAS	angiosperm	Lamiales	Oleaceae	Fraxinus	velutina	earlywood	Torr.	Olson	5737	6	stem	9.39	57.232	89.6746	1.76
	angiosperm	Lamiales	Oleaceae	Fraxinus	velutina	latewood	Torr.	Olson	5737	8	stem	11.27	19.8352	63.1992	2.32
Koçillari et al. 2021 PNAS	angiosperm	Lamiales	Oleaceae	Fraxinus	velutina	earlywood	Torr.	Olson	5737	8	stem	11.27	51.6264	73.8748	1.8
	angiosperm	Lamiales	Oleaceae	Fraxinus	velutina	latewood	Torr.	Olson	5737	10	stem	9.53	28.42	93.9448	1.72
Koçillari et al. 2021 PNAS	angiosperm	Lamiales	Oleaceae	Fraxinus	velutina	earlywood	Torr.	Olson	5737	10	stem	9.53	58.8392	44.8373	1.72
	angiosperm	Lamiales	Oleaceae	Fraxinus	velutina	latewood	Torr.	Olson	5737	20	stem	11.65	32.4184	77.291	2.12
Koçillari et al. 2021 PNAS	angiosperm	Lamiales	Oleaceae	Fraxinus	velutina	earlywood	Torr.	Olson	5737	20	stem	11.65	57.5064	52.0967	1.48
	angiosperm	Lamiales	Oleaceae	Fraxinus	velutina	latewood	Torr.	Olson	5737	30	stem	12.76	28.3024	55.5129	1.92
Koçillari et al. 2021 PNAS	angiosperm	Lamiales	Oleaceae	Fraxinus	velutina	earlywood	Torr.	Olson	5737	30	stem	12.76	62.2104	58.075	1.36
	angiosperm	Lamiales	Oleaceae	Fraxinus	velutina	latewood	Torr.	Olson	5737	60	stem	13.6	34.1824	61.9182	2.28
Koçillari et al. 2021 PNAS	angiosperm	Lamiales	Oleaceae	Fraxinus	velutina	earlywood	Torr.	Olson	5737	60	stem	13.6	71.5792	15.7998	1.4
	angiosperm	Lamiales	Oleaceae	Fraxinus	velutina	latewood	Torr.	Olson	5737	120	stem	21.78	36.2992	56.7939	2.6
Koçillari et al. 2021 PNAS	angiosperm	Lamiales	Oleaceae	Fraxinus	velutina	earlywood	Torr.	Olson	5737	120	stem	21.78	79.4352	33.7347	1.72
	angiosperm	Lamiales	Oleaceae	Fraxinus	velutina	latewood	Torr.	Olson	5737	240	stem	60.4789	49.6964	36.7239	2.4
Koçillari et al. 2021 PNAS	angiosperm	Lamiales	Oleaceae	Fraxinus	velutina	earlywood	Torr.	Olson	5737	240	stem	60.4789	101.072	23.4862	1.32
	angiosperm	Lamiales	Oleaceae	Fraxinus	velutina	latewood	Torr.	Olson	5737	480	stem	111.408	41.8912	34.1618	2.44
Koçillari et al. 2021 PNAS	angiosperm	Lamiales	Oleaceae	Fraxinus	velutina	earlywood	Torr.	Olson	5737	480	stem	111.408	127.946	14.0917	1.68
	angiosperm	Lamiales	Oleaceae	Fraxinus	velutina	latewood	Torr.	Olson	5737	1360	stem	210.085	58.0944	51.2426	2.48
Koçillari et al. 2021 PNAS	angiosperm	Lamiales	Oleaceae	Fraxinus	velutina	earlywood	Torr.	Olson	5737	1360	stem	210.085	175.271	10.6755	1.24
	angiosperm	Lamiales	Oleaceae	Fraxinus	velutina	latewood	Torr.	Olson	5737	2370	stem	1687.04	52.2652	43.5562	1.8
Koçillari et al. 2021 PNAS	angiosperm	Lamiales	Oleaceae	Fraxinus	velutina	earlywood	Torr.	Olson	5737	2370	stem	1687.04	191.079	8.11342	1.64
Koçillari et al. 2021 PNAS	angiosperm	Laurales	Siparunaceae	Siparuna	thecaphora		(Poepp. & Endl.) A.DC.	Echeverria	81	1	stem	2.51	13.7592	456.059	3.68
Koçillari et al. 2021 PNAS	angiosperm	Laurales	Siparunaceae	Siparuna	thecaphora		(Poepp. & Endl.) A.DC.	Echeverria	81	2	stem	3.55	23.9512	623.452	4.48
Koçillari et al. 2021 PNAS	angiosperm	Laurales	Siparunaceae	Siparuna	thecaphora		(Poepp. & Endl.) A.DC.	Echeverria	81	3	stem	3.36	24.1864	661.03	4.48
Koçillari et al. 2021 PNAS	angiosperm	Laurales	Siparunaceae	Siparuna	thecaphora		(Poepp. & Endl.) A.DC.	Echeverria	81	4	stem	3.74	27.2832	512.426	2.64
Koçillari et al. 2021 PNAS	angiosperm	Laurales	Siparunaceae	Siparuna	thecaphora		(Poepp. & Endl.) A.DC.	Echeverria	81	5	stem	3.43	28.4592	491.929	3.16
Koçillari et al. 2021 PNAS	angiosperm	Laurales	Siparunaceae	Siparuna	thecaphora		(Poepp. & Endl.) A.DC.	Echeverria	81	6	stem	3.4	27.3224	454.351	4.44
Koçillari et al. 2021 PNAS	angiosperm	Laurales	Siparunaceae	Siparuna	thecaphora		(Poepp. & Endl.) A.DC.	Echeverria	81	8	stem	4.22	28.5376	401.401	3.52
Koçillari et al. 2021 PNAS	angiosperm	Laurales	Siparunaceae	Siparuna	thecaphora		(Poepp. & Endl.) A.DC.	Echeverria	81	10	stem	4.36	28.7336	405.671	3.16
Koçillari et al. 2021 PNAS	angiosperm	Laurales	Siparunaceae	Siparuna	thecaphora		(Poepp. & Endl.) A.DC.	Echeverria	81	20	stem	4.45	34.7312	336.92	1.56
Koçillari et al. 2021 PNAS	angiosperm	Laurales	Siparunaceae	Siparuna	thecaphora		(Poepp. & Endl.) A.DC.	Echeverria	81	30	stem	5.46	33.9472	251.943	1.84
Koçillari et al. 2021 PNAS	angiosperm	Laurales	Siparunaceae	Siparuna	thecaphora		(Poepp. & Endl.) A.DC.	Echeverria	81	60	stem	6.31	37.24	273.294	3.16
Koçillari et al. 2021 PNAS	angiosperm	Laurales	Siparunaceae	Siparuna	thecaphora		(Poepp. & Endl.) A.DC.	Echeverria	81	120	stem	11.34	42.1008	167.393	2.24
Koçillari et al. 2021 PNAS	angiosperm	Laurales	Siparunaceae	Siparuna	thecaphora		(Poepp. & Endl.) A.DC.	Echeverria	81	240	stem	24.26	43.0416	208.387	4
Koçillari et al. 2021 PNAS	angiosperm	Laurales	Siparunaceae	Siparuna	thecaphora		(Poepp. & Endl.) A.DC.	Echeverria	81	480	stem	89.1268	52.528	70.8856	3.76
Koçillari et al. 2021 PNAS	angiosperm	Laurales	Siparunaceae	Siparuna	thecaphora		(Poepp. & Endl.) A.DC.	Echeverria	81	630	stem	108.225	54.488	79.8531	2.56
Koçillari et al. 2021 PNAS	angiosperm	Liliales	Ruscaceae	Beaucarnea	olsonii		V. Rojas & L.O. Alvarado	Olson	5714	1	leaf		9.0552
Koçillari et al. 2021 PNAS	angiosperm	Liliales	Ruscaceae	Beaucarnea	olsonii		V. Rojas & L.O. Alvarado	Olson	5714	2	leaf		11.0936
Koçillari et al. 2021 PNAS	angiosperm	Liliales	Ruscaceae	Beaucarnea	olsonii		V. Rojas & L.O. Alvarado	Olson	5714	3	leaf		13.916
Koçillari et al. 2021 PNAS	angiosperm	Liliales	Ruscaceae	Beaucarnea	olsonii		V. Rojas & L.O. Alvarado	Olson	5714	4	leaf		14.1512
Koçillari et al. 2021 PNAS	angiosperm	Liliales	Ruscaceae	Beaucarnea	olsonii		V. Rojas & L.O. Alvarado	Olson	5714	5	leaf		12.348
Koçillari et al. 2021 PNAS	angiosperm	Liliales	Ruscaceae	Beaucarnea	olsonii		V. Rojas & L.O. Alvarado	Olson	5714	6	leaf		10.976
Koçillari et al. 2021 PNAS	angiosperm	Liliales	Ruscaceae	Beaucarnea	olsonii		V. Rojas & L.O. Alvarado	Olson	5714	8	leaf		15.0136
Koçillari et al. 2021 PNAS	angiosperm	Liliales	Ruscaceae	Beaucarnea	olsonii		V. Rojas & L.O. Alvarado	Olson	5714	10	leaf		16.856
Koçillari et al. 2021 PNAS	angiosperm	Liliales	Ruscaceae	Beaucarnea	olsonii		V. Rojas & L.O. Alvarado	Olson	5714	20	leaf		14.8176
Koçillari et al. 2021 PNAS	angiosperm	Liliales	Ruscaceae	Beaucarnea	olsonii		V. Rojas & L.O. Alvarado	Olson	5714	30	leaf		21.6776
Koçillari et al. 2021 PNAS	angiosperm	Liliales	Ruscaceae	Beaucarnea	olsonii		V. Rojas & L.O. Alvarado	Olson	5714	50	leaf		19.9528
Koçillari et al. 2021 PNAS	angiosperm	Liliales	Ruscaceae	Beaucarnea	olsonii		V. Rojas & L.O. Alvarado	Olson	5714	60	leaf		25.7936
Koçillari et al. 2021 PNAS	angiosperm	Liliales	Ruscaceae	Beaucarnea	olsonii		V. Rojas & L.O. Alvarado	Olson	5714	120	stem	36.09	25.2056
Koçillari et al. 2021 PNAS	angiosperm	Liliales	Ruscaceae	Beaucarnea	olsonii		V. Rojas & L.O. Alvarado	Olson	5714	240	stem	79.5775	28.5376
Koçillari et al. 2021 PNAS	angiosperm	Liliales	Ruscaceae	Beaucarnea	olsonii		V. Rojas & L.O. Alvarado	Olson	5714	357	stem	143.239	27.2832
Koçillari et al. 2021 PNAS	angiosperm	Liliales	Ruscaceae	Beaucarnea	olsonii		V. Rojas & L.O. Alvarado	Olson	5714	427	stem	770.31	24.7352
Koçillari et al. 2021 PNAS	angiosperm	Liliales	Smilacaceae	Smilax	dominguensis		Willd.	Olson	5701	1	stem	6	74.6928
Koçillari et al. 2021 PNAS	angiosperm	Liliales	Smilacaceae	Smilax	dominguensis		Willd.	Olson	5701	2	stem	6.5	72.4204
Koçillari et al. 2021 PNAS	angiosperm	Liliales	Smilacaceae	Smilax	dominguensis		Willd.	Olson	5701	3	stem	6.5	69.3576
Koçillari et al. 2021 PNAS	angiosperm	Liliales	Smilacaceae	Smilax	dominguensis		Willd.	Olson	5701	4	stem	6.5	87.3392
Koçillari et al. 2021 PNAS	angiosperm	Liliales	Smilacaceae	Smilax	dominguensis		Willd.	Olson	5701	5	stem	6.5	85.2644
Koçillari et al. 2021 PNAS	angiosperm	Liliales	Smilacaceae	Smilax	dominguensis		Willd.	Olson	5701	6	stem	6.5	93.4648
Koçillari et al. 2021 PNAS	angiosperm	Liliales	Smilacaceae	Smilax	dominguensis		Willd.	Olson	5701	8	stem	7	106.704
Koçillari et al. 2021 PNAS	angiosperm	Liliales	Smilacaceae	Smilax	dominguensis		Willd.	Olson	5701	10	stem	7	133.479
Koçillari et al. 2021 PNAS	angiosperm	Liliales	Smilacaceae	Smilax	dominguensis		Willd.	Olson	5701	20	stem	9.66	175.074	64.0533	1.12
Koçillari et al. 2021 PNAS	angiosperm	Liliales	Smilacaceae	Smilax	dominguensis		Willd.	Olson	5701	30	stem	9.66	163.514	12.7564	1.32
Koçillari et al. 2021 PNAS	angiosperm	Liliales	Smilacaceae	Smilax	dominguensis		Willd.	Olson	5701	60	stem	9.66	181.496	10.3205	1
Koçillari et al. 2021 PNAS	angiosperm	Liliales	Smilacaceae	Smilax	dominguensis		Willd.	Olson	5701	120	stem	9.66	199.774	8.07692	1.08
Koçillari et al. 2021 PNAS	angiosperm	Liliales	Smilacaceae	Smilax	dominguensis		Willd.	Olson	5701	240	stem	9.66	170.924	13.7179	1.16
Koçillari et al. 2021 PNAS	angiosperm	Liliales	Smilacaceae	Smilax	dominguensis		Willd.	Olson	5701	480	stem	9.66	205.899	12.7436	1.24
Koçillari et al. 2021 PNAS	angiosperm	Liliales	Smilacaceae	Smilax	dominguensis		Willd.	Olson	5701	960	stem	9.66	217.953	6.21795	1
Koçillari et al. 2021 PNAS	angiosperm	Liliales	Smilacaceae	Smilax	dominguensis		Willd.	Olson	5701	1760	stem	9.66	226.647	6.79487	1
Koçillari et al. 2021 PNAS	angiosperm	Liliales	Smilacaceae	Smilax	dominguensis		Willd.	Olson	5701	2500	stem	9.66	203.232	7.24359	1
	angiosperm	Liliales	Smilacaceae	Smilax	dominguensis		Willd.	Olson	5701		leaf	2.00667	10.0221
Koçillari et al. 2021 PNAS	angiosperm	Magnoliales	Annonaceae	Annona	coriacea		Mart.	Olson	5605	1	stem	4.75	31.7128	158.852	1.72
Koçillari et al. 2021 PNAS	angiosperm	Magnoliales	Annonaceae	Annona	coriacea		Mart.	Olson	5605	2	stem	4.67	36.5344	117.858	1.56
Koçillari et al. 2021 PNAS	angiosperm	Magnoliales	Annonaceae	Annona	coriacea		Mart.	Olson	5605	3	stem	5.12	37.3968	175.079	1.4
Koçillari et al. 2021 PNAS	angiosperm	Magnoliales	Annonaceae	Annona	coriacea		Mart.	Olson	5605	4	stem	4.92	45.276	120.847	1.08
Koçillari et al. 2021 PNAS	angiosperm	Magnoliales	Annonaceae	Annona	coriacea		Mart.	Olson	5605	5	stem	9.6	44.296	50.8156	1.28
Koçillari et al. 2021 PNAS	angiosperm	Magnoliales	Annonaceae	Annona	coriacea		Mart.	Olson	5605	6	stem	6.99	55.7816	57.648	1.36
Koçillari et al. 2021 PNAS	angiosperm	Magnoliales	Annonaceae	Annona	coriacea		Mart.	Olson	5605	8	stem	8.47	48.608	126.398	1.48
Koçillari et al. 2021 PNAS	angiosperm	Magnoliales	Annonaceae	Annona	coriacea		Mart.	Olson	5605	10	stem	11.48	56.1736	29.4645	1.56
Koçillari et al. 2021 PNAS	angiosperm	Magnoliales	Annonaceae	Annona	coriacea		Mart.	Olson	5605	20	stem	11.77	51.3128	49.5345	1.16
Koçillari et al. 2021 PNAS	angiosperm	Magnoliales	Annonaceae	Annona	coriacea		Mart.	Olson	5605	30	stem	15.71	67.032	106.755	1.6
Koçillari et al. 2021 PNAS	angiosperm	Magnoliales	Annonaceae	Annona	coriacea		Mart.	Olson	5605	60	stem	38.08	91.4536	45.6913	1.72
Koçillari et al. 2021 PNAS	angiosperm	Magnoliales	Annonaceae	Annona	coriacea		Mart.	Olson	5605	120	stem	73.2113	109.838	20.9241	1.92
Koçillari et al. 2021 PNAS	angiosperm	Magnoliales	Annonaceae	Annona	coriacea		Mart.	Olson	5605	240	stem	127.324	105.526	25.6213	1.84
Koçillari et al. 2021 PNAS	angiosperm	Magnoliales	Annonaceae	Annona	coriacea		Mart.	Olson	5605	380	stem	136.873	83.4568	63.1992	1.8
Koçillari et al. 2021 PNAS	angiosperm	Malpighiales	Clusiaceae	Garcinia	intermedia		(Pittier) Hammel	Olson	5702	1	stem	9	22.9712	284.397	2.88
Koçillari et al. 2021 PNAS	angiosperm	Malpighiales	Clusiaceae	Garcinia	intermedia		(Pittier) Hammel	Olson	5702	2	stem	7.3	30.38	137.501	1.64
Koçillari et al. 2021 PNAS	angiosperm	Malpighiales	Clusiaceae	Garcinia	intermedia		(Pittier) Hammel	Olson	5702	3	stem	7.92	31.4776	157.144	1.56
Koçillari et al. 2021 PNAS	angiosperm	Malpighiales	Clusiaceae	Garcinia	intermedia		(Pittier) Hammel	Olson	5702	4	stem	6.25	32.3008	105.901	1.36
Koçillari et al. 2021 PNAS	angiosperm	Malpighiales	Clusiaceae	Garcinia	intermedia		(Pittier) Hammel	Olson	5702	5	stem	6.45	34.0648	110.172	1.64
Koçillari et al. 2021 PNAS	angiosperm	Malpighiales	Clusiaceae	Garcinia	intermedia		(Pittier) Hammel	Olson	5702	6	stem	6.46	34.692	129.815	1.52
Koçillari et al. 2021 PNAS	angiosperm	Malpighiales	Clusiaceae	Garcinia	intermedia		(Pittier) Hammel	Olson	5702	8	stem	9.66	36.4168	116.15	1.52
Koçillari et al. 2021 PNAS	angiosperm	Malpighiales	Clusiaceae	Garcinia	intermedia		(Pittier) Hammel	Olson	5702	10	stem	6.37	33.6728	177.641	1.72
Koçillari et al. 2021 PNAS	angiosperm	Malpighiales	Clusiaceae	Garcinia	intermedia		(Pittier) Hammel	Olson	5702	20	stem	6.99	34.692	136.647	1.56
Koçillari et al. 2021 PNAS	angiosperm	Malpighiales	Clusiaceae	Garcinia	intermedia		(Pittier) Hammel	Olson	5702	30	stem	8.41	36.8872	146.042	2.76
Koçillari et al. 2021 PNAS	angiosperm	Malpighiales	Clusiaceae	Garcinia	intermedia		(Pittier) Hammel	Olson	5702	60	stem	9.1	47.2752	93.0908	1.48
Koçillari et al. 2021 PNAS	angiosperm	Malpighiales	Clusiaceae	Garcinia	intermedia		(Pittier) Hammel	Olson	5702	120	stem	9.86	46.5304	73.4478	1.92
Koçillari et al. 2021 PNAS	angiosperm	Malpighiales	Clusiaceae	Garcinia	intermedia		(Pittier) Hammel	Olson	5702	240	stem	19.8	62.6808	55.5129	1.64
Koçillari et al. 2021 PNAS	angiosperm	Malpighiales	Clusiaceae	Garcinia	intermedia		(Pittier) Hammel	Olson	5702	480	stem	32	76.3724	30.7456	1.72
Koçillari et al. 2021 PNAS	angiosperm	Malpighiales	Clusiaceae	Garcinia	intermedia		(Pittier) Hammel	Olson	5702	1100	stem	197.352	84.968	23.9132	1.44
Koçillari et al. 2021 PNAS	angiosperm	Malpighiales	Erythroxylaceae	Erythroxylum	buxus		Peyr.	Olson	5603	1	stem	1.44	13.2496	666.154	1
Koçillari et al. 2021 PNAS	angiosperm	Malpighiales	Erythroxylaceae	Erythroxylum	buxus		Peyr.	Olson	5603	2	stem	1.2	15.7192	1291.31	1.24
Koçillari et al. 2021 PNAS	angiosperm	Malpighiales	Erythroxylaceae	Erythroxylum	buxus		Peyr.	Olson	5603	3	stem	1.02	15.5232	1240.07	1.4
Koçillari et al. 2021 PNAS	angiosperm	Malpighiales	Erythroxylaceae	Erythroxylum	buxus		Peyr.	Olson	5603	4	stem	1.18	18.2672	888.206	1.28
Koçillari et al. 2021 PNAS	angiosperm	Malpighiales	Erythroxylaceae	Erythroxylum	buxus		Peyr.	Olson	5603	5	stem	1.63	17.1696	1286.19	1.08
Koçillari et al. 2021 PNAS	angiosperm	Malpighiales	Erythroxylaceae	Erythroxylum	buxus		Peyr.	Olson	5603	6	stem	1.3	17.248	1182	1.12
Koçillari et al. 2021 PNAS	angiosperm	Malpighiales	Erythroxylaceae	Erythroxylum	buxus		Peyr.	Olson	5603	8	stem	1.59	17.444	1076.1	1.12
Koçillari et al. 2021 PNAS	angiosperm	Malpighiales	Erythroxylaceae	Erythroxylum	buxus		Peyr.	Olson	5603	10	stem	1.8	20.6584	944.573	1.08
Koçillari et al. 2021 PNAS	angiosperm	Malpighiales	Erythroxylaceae	Erythroxylum	buxus		Peyr.	Olson	5603	20	stem	2.48	25.5192	454.778	1.08
Koçillari et al. 2021 PNAS	angiosperm	Malpighiales	Erythroxylaceae	Erythroxylum	buxus		Peyr.	Olson	5603	30	stem	1.74	28.3416	348.45	1.04
Koçillari et al. 2021 PNAS	angiosperm	Malpighiales	Erythroxylaceae	Erythroxylum	buxus		Peyr.	Olson	5603	60	stem	7.3	30.1448	225.468	1.08
Koçillari et al. 2021 PNAS	angiosperm	Malpighiales	Erythroxylaceae	Erythroxylum	buxus		Peyr.	Olson	5603	120	stem	10.2	34.7312	182.338	1
Koçillari et al. 2021 PNAS	angiosperm	Malpighiales	Erythroxylaceae	Erythroxylum	buxus		Peyr.	Olson	5603	240	stem	19.36	34.692	93.9448	1.4
Koçillari et al. 2021 PNAS	angiosperm	Malpighiales	Erythroxylaceae	Erythroxylum	buxus		Peyr.	Olson	5603	300	stem	20.61	38.0632	110.172	1.16
Koçillari et al. 2021 PNAS	angiosperm	Malpighiales	Passifloraceae	Passiflora	edulis		Sims.	Olson	5614	1	stem	2.6	18.5024	232.3	2.92
Koçillari et al. 2021 PNAS	angiosperm	Malpighiales	Passifloraceae	Passiflora	edulis		Sims.	Olson	5614	2	stem	2.9	20.4232	261.337	1.84
Koçillari et al. 2021 PNAS	angiosperm	Malpighiales	Passifloraceae	Passiflora	edulis		Sims.	Olson	5614	3	stem	2.5	24.9704	251.089	2
Koçillari et al. 2021 PNAS	angiosperm	Malpighiales	Passifloraceae	Passiflora	edulis		Sims.	Olson	5614	4	stem	3.1	30.4192	404.817	2.12
Koçillari et al. 2021 PNAS	angiosperm	Malpighiales	Passifloraceae	Passiflora	edulis		Sims.	Olson	5614	5	stem	3.3	37.1224	181.057	2.44
Koçillari et al. 2021 PNAS	angiosperm	Malpighiales	Passifloraceae	Passiflora	edulis		Sims.	Olson	5614	6	stem	3	39.2784	362.542	2.2
Koçillari et al. 2021 PNAS	angiosperm	Malpighiales	Passifloraceae	Passiflora	edulis		Sims.	Olson	5614	8	stem	3.1	39.6704	299.769	1.6
Koçillari et al. 2021 PNAS	angiosperm	Malpighiales	Passifloraceae	Passiflora	edulis		Sims.	Olson	5614	10	stem	3.1	37.9848	291.656	1.52
Koçillari et al. 2021 PNAS	angiosperm	Malpighiales	Passifloraceae	Passiflora	edulis		Sims.	Olson	5614	20	stem	3.9	48.0592	148.604	1.68
Koçillari et al. 2021 PNAS	angiosperm	Malpighiales	Passifloraceae	Passiflora	edulis		Sims.	Olson	5614	30	stem	3.9	53.4508	186.609	1.48
Koçillari et al. 2021 PNAS	angiosperm	Malpighiales	Passifloraceae	Passiflora	edulis		Sims.	Olson	5614	60	stem	3.9	58.5884	115.723	1.4
Koçillari et al. 2021 PNAS	angiosperm	Malpighiales	Passifloraceae	Passiflora	edulis		Sims.	Olson	5614	120	stem	3.9	66.3936	93.0908	1.24
Koçillari et al. 2021 PNAS	angiosperm	Malpighiales	Passifloraceae	Passiflora	edulis		Sims.	Olson	5614	240	stem	6.3	98.9976	49.1075	1.68
Koçillari et al. 2021 PNAS	angiosperm	Malpighiales	Passifloraceae	Passiflora	edulis		Sims.	Olson	5614	480	stem	7.6	106.506	63.1992	1.2
Koçillari et al. 2021 PNAS	angiosperm	Malpighiales	Passifloraceae	Passiflora	edulis		Sims.	Olson	5614	960	stem	10.4	154.029	35.0158	1.32
Koçillari et al. 2021 PNAS	angiosperm	Malpighiales	Passifloraceae	Passiflora	edulis		Sims.	Olson	5614	1220	stem	11.5	98.8988	42.7022	1.28
Koçillari et al. 2021 PNAS	angiosperm	Malpighiales	Salicaceae	Pleuranthodendron	lindenii		(Turcz.) Sleumer	Olson	5703	1	stem	1.15	20.3056	534.631	2.16
Koçillari et al. 2021 PNAS	angiosperm	Malpighiales	Salicaceae	Pleuranthodendron	lindenii		(Turcz.) Sleumer	Olson	5703	2	stem	1.33	22.7752	491.929	2.16
Koçillari et al. 2021 PNAS	angiosperm	Malpighiales	Salicaceae	Pleuranthodendron	lindenii		(Turcz.) Sleumer	Olson	5703	3	stem	1.43	21.0896	691.776	2.84
Koçillari et al. 2021 PNAS	angiosperm	Malpighiales	Salicaceae	Pleuranthodendron	lindenii		(Turcz.) Sleumer	Olson	5703	4	stem	1.44	24.2256	514.134	1.16
Koçillari et al. 2021 PNAS	angiosperm	Malpighiales	Salicaceae	Pleuranthodendron	lindenii		(Turcz.) Sleumer	Olson	5703	5	stem	1.31	25.3232	643.095	2.16
Koçillari et al. 2021 PNAS	angiosperm	Malpighiales	Salicaceae	Pleuranthodendron	lindenii		(Turcz.) Sleumer	Olson	5703	6	stem	1.6	23.0888	579.042	2.6
Koçillari et al. 2021 PNAS	angiosperm	Malpighiales	Salicaceae	Pleuranthodendron	lindenii		(Turcz.) Sleumer	Olson	5703	8	stem	1.76	23.9904	456.059	1.92
Koçillari et al. 2021 PNAS	angiosperm	Malpighiales	Salicaceae	Pleuranthodendron	lindenii		(Turcz.) Sleumer	Olson	5703	10	stem	1.99	23.8728	619.609	1.92
Koçillari et al. 2021 PNAS	angiosperm	Malpighiales	Salicaceae	Pleuranthodendron	lindenii		(Turcz.) Sleumer	Olson	5703	20	stem	2.18	27.1656	315.569	1.24
Koçillari et al. 2021 PNAS	angiosperm	Malpighiales	Salicaceae	Pleuranthodendron	lindenii		(Turcz.) Sleumer	Olson	5703	30	stem	3.4	35.9072	231.873	1.44
Koçillari et al. 2021 PNAS	angiosperm	Malpighiales	Salicaceae	Pleuranthodendron	lindenii		(Turcz.) Sleumer	Olson	5703	60	stem	5.16	37.9064	155.436	1.24
Koçillari et al. 2021 PNAS	angiosperm	Malpighiales	Salicaceae	Pleuranthodendron	lindenii		(Turcz.) Sleumer	Olson	5703	120	stem	11.8	47.3144	122.982	1.64
Koçillari et al. 2021 PNAS	angiosperm	Malpighiales	Salicaceae	Pleuranthodendron	lindenii		(Turcz.) Sleumer	Olson	5703	240	stem	23.66	59.5448	81.5612	1.96
Koçillari et al. 2021 PNAS	angiosperm	Malpighiales	Salicaceae	Pleuranthodendron	lindenii		(Turcz.) Sleumer	Olson	5703	480	stem	57.2958	60.0152	81.9882	1.4
Koçillari et al. 2021 PNAS	angiosperm	Malpighiales	Salicaceae	Pleuranthodendron	lindenii		(Turcz.) Sleumer	Olson	5703	960	stem	42.4	60.268	87.9665	1.52
Koçillari et al. 2021 PNAS	angiosperm	Malpighiales	Salicaceae	Pleuranthodendron	lindenii		(Turcz.) Sleumer	Olson	5703	1062	stem	101.859	65.08	113.278	2
Koçillari et al. 2021 PNAS	angiosperm	Malvales	Malvaceae	Ceiba	pentandra		(L.) Gaertn.	Olson	5704	1	stem	10.14	34.7436	364.793	3.52
Koçillari et al. 2021 PNAS	angiosperm	Malvales	Malvaceae	Ceiba	pentandra		(L.) Gaertn.	Olson	5704	2	stem	10.61	48.4962	312.88	2.88
Koçillari et al. 2021 PNAS	angiosperm	Malvales	Malvaceae	Ceiba	pentandra		(L.) Gaertn.	Olson	5704	3	stem	10.49	56.1154	245.534	3.04
Koçillari et al. 2021 PNAS	angiosperm	Malvales	Malvaceae	Ceiba	pentandra		(L.) Gaertn.	Olson	5704	4	stem	10.44	59.4679	198.298	2.6
Koçillari et al. 2021 PNAS	angiosperm	Malvales	Malvaceae	Ceiba	pentandra		(L.) Gaertn.	Olson	5704	5	stem	10.21	61.9822	231.503	2.68
Koçillari et al. 2021 PNAS	angiosperm	Malvales	Malvaceae	Ceiba	pentandra		(L.) Gaertn.	Olson	5704	6	stem	11.08	53.6011	188.944	2.44
Koçillari et al. 2021 PNAS	angiosperm	Malvales	Malvaceae	Ceiba	pentandra		(L.) Gaertn.	Olson	5704	8	stem	12.33	56.9535	178.655	2.76
Koçillari et al. 2021 PNAS	angiosperm	Malvales	Malvaceae	Ceiba	pentandra		(L.) Gaertn.	Olson	5704	10	stem	18.73	79.7081	139.37	2.68
Koçillari et al. 2021 PNAS	angiosperm	Malvales	Malvaceae	Ceiba	pentandra		(L.) Gaertn.	Olson	5704	20	stem	15.02	87.606	112.244	2.32
Koçillari et al. 2021 PNAS	angiosperm	Malvales	Malvaceae	Ceiba	pentandra		(L.) Gaertn.	Olson	5704	30	stem	16.86	106.764	99.1488	2.52
Koçillari et al. 2021 PNAS	angiosperm	Malvales	Malvaceae	Ceiba	pentandra		(L.) Gaertn.	Olson	5704	60	stem	21.48	106.764	25.1614	2.28
Koçillari et al. 2021 PNAS	angiosperm	Malvales	Malvaceae	Ceiba	pentandra		(L.) Gaertn.	Olson	5704	120	stem	33.41	160.425	11.6921	1.92
Koçillari et al. 2021 PNAS	angiosperm	Malvales	Malvaceae	Ceiba	pentandra		(L.) Gaertn.	Olson	5704	240	stem	47.67	203.18	4.50311	1.72
Koçillari et al. 2021 PNAS	angiosperm	Malvales	Malvaceae	Ceiba	pentandra		(L.) Gaertn.	Olson	5704	1362	stem	190.986	277.633	2.17391	1.36
Koçillari et al. 2021 PNAS	angiosperm	Malvales	Malvaceae	Ceiba	pentandra		(L.) Gaertn.	Olson	5704	3100	stem	1336.9	249.99	2.1
	angiosperm	Malvales	Malvaceae	Ceiba	pentandra		(L.) Gaertn.	Olson	5704	4637	root	68	324.178	2.79503	1.44
Koçillari et al. 2021 PNAS	angiosperm	Metteniusales	Metteniusaceae	Calatola	laevigata		Standl.	Olson	5700	1	stem	3.4	18.536	760	1.48
Koçillari et al. 2021 PNAS	angiosperm	Metteniusales	Metteniusaceae	Calatola	laevigata		Standl.	Olson	5700	2	stem	3.58	27.244	526.429	1.32
Koçillari et al. 2021 PNAS	angiosperm	Metteniusales	Metteniusaceae	Calatola	laevigata		Standl.	Olson	5700	3	stem	3.73	24.78	381.429	1.6
Koçillari et al. 2021 PNAS	angiosperm	Metteniusales	Metteniusaceae	Calatola	laevigata		Standl.	Olson	5700	4	stem	4	26.32	188.571	1.2
Koçillari et al. 2021 PNAS	angiosperm	Metteniusales	Metteniusaceae	Calatola	laevigata		Standl.	Olson	5700	5	stem	4.03	32.06	225.714	1.12
Koçillari et al. 2021 PNAS	angiosperm	Metteniusales	Metteniusaceae	Calatola	laevigata		Standl.	Olson	5700	6	stem	4.02	29.204	195.714	1.04
Koçillari et al. 2021 PNAS	angiosperm	Metteniusales	Metteniusaceae	Calatola	laevigata		Standl.	Olson	5700	8	stem	4.91	28.924	244.286	1.08
Koçillari et al. 2021 PNAS	angiosperm	Metteniusales	Metteniusaceae	Calatola	laevigata		Standl.	Olson	5700	10	stem	5.54	28.532	379.286	1.04
Koçillari et al. 2021 PNAS	angiosperm	Metteniusales	Metteniusaceae	Calatola	laevigata		Standl.	Olson	5700	20	stem	5.58	39.76	152.857	1
Koçillari et al. 2021 PNAS	angiosperm	Metteniusales	Metteniusaceae	Calatola	laevigata		Standl.	Olson	5700	30	stem	6.98	40.81	94.2857	1
Koçillari et al. 2021 PNAS	angiosperm	Metteniusales	Metteniusaceae	Calatola	laevigata		Standl.	Olson	5700	60	stem	9.61	44.94	107.143	1.04
Koçillari et al. 2021 PNAS	angiosperm	Metteniusales	Metteniusaceae	Calatola	laevigata		Standl.	Olson	5700	120	stem	20.5	54.74	107.857	1.04
Koçillari et al. 2021 PNAS	angiosperm	Metteniusales	Metteniusaceae	Calatola	laevigata		Standl.	Olson	5700	240	stem	37.6	53.69	85	1
Koçillari et al. 2021 PNAS	angiosperm	Metteniusales	Metteniusaceae	Calatola	laevigata		Standl.	Olson	5700	480	stem	92.3	74.2	41.4286	1
Koçillari et al. 2021 PNAS	angiosperm	Metteniusales	Metteniusaceae	Calatola	laevigata		Standl.	Olson	5700	960	stem	197.3	85.19	29.2857	1
Koçillari et al. 2021 PNAS	angiosperm	Metteniusales	Metteniusaceae	Calatola	laevigata		Standl.	Olson	5700	1430	stem	299.2	82.32	31.4286	1
Koçillari et al. 2021 PNAS	angiosperm	Metteniusales	Metteniusaceae	Oecopetalum	mexicanum		Greenm. & C.H. Thomps.	Olson	5685	1	stem	2.32	8.8592	1334.87	3.32
Koçillari et al. 2021 PNAS	angiosperm	Metteniusales	Metteniusaceae	Oecopetalum	mexicanum		Greenm. & C.H. Thomps.	Olson	5685	2	stem	3.04	11.0152	1200.79	2.48
Koçillari et al. 2021 PNAS	angiosperm	Metteniusales	Metteniusaceae	Oecopetalum	mexicanum		Greenm. & C.H. Thomps.	Olson	5685	3	stem	4.43	18.36	432.78	3.2
Koçillari et al. 2021 PNAS	angiosperm	Metteniusales	Metteniusaceae	Oecopetalum	mexicanum		Greenm. & C.H. Thomps.	Olson	5685	4	stem	3.72	20.6	344.813	1.68
Koçillari et al. 2021 PNAS	angiosperm	Metteniusales	Metteniusaceae	Oecopetalum	mexicanum		Greenm. & C.H. Thomps.	Olson	5685	5	stem	4	35.04	304.149	1.08
Koçillari et al. 2021 PNAS	angiosperm	Metteniusales	Metteniusaceae	Oecopetalum	mexicanum		Greenm. & C.H. Thomps.	Olson	5685	6	stem	4.8	29.48	246.888	1.12
Koçillari et al. 2021 PNAS	angiosperm	Metteniusales	Metteniusaceae	Oecopetalum	mexicanum		Greenm. & C.H. Thomps.	Olson	5685	8	stem	4.37	29.4392	159.279	1
Koçillari et al. 2021 PNAS	angiosperm	Metteniusales	Metteniusaceae	Oecopetalum	mexicanum		Greenm. & C.H. Thomps.	Olson	5685	10	stem	4.27	26.852	134.939	1.08
Koçillari et al. 2021 PNAS	angiosperm	Metteniusales	Metteniusaceae	Oecopetalum	mexicanum		Greenm. & C.H. Thomps.	Olson	5685	20	stem	5.98	32.8104	155.436	1.04
Koçillari et al. 2021 PNAS	angiosperm	Metteniusales	Metteniusaceae	Oecopetalum	mexicanum		Greenm. & C.H. Thomps.	Olson	5685	30	stem	6.95	34.1824	193.014	1.04
Koçillari et al. 2021 PNAS	angiosperm	Metteniusales	Metteniusaceae	Oecopetalum	mexicanum		Greenm. & C.H. Thomps.	Olson	5685	60	stem	9.1	36.6128	134.939	1.12
Koçillari et al. 2021 PNAS	angiosperm	Metteniusales	Metteniusaceae	Oecopetalum	mexicanum		Greenm. & C.H. Thomps.	Olson	5685	120	stem	13.94	49.4988	40.1401	1.04
Koçillari et al. 2021 PNAS	angiosperm	Metteniusales	Metteniusaceae	Oecopetalum	mexicanum		Greenm. & C.H. Thomps.	Olson	5685	240	stem	72	61.52	88.7967	1.04
Koçillari et al. 2021 PNAS	angiosperm	Metteniusales	Metteniusaceae	Oecopetalum	mexicanum		Greenm. & C.H. Thomps.	Olson	5685	480	stem	50.9296	71.2348	38.432	1
Koçillari et al. 2021 PNAS	angiosperm	Metteniusales	Metteniusaceae	Oecopetalum	mexicanum		Greenm. & C.H. Thomps.	Olson	5685	890	stem	72	90.68	63.4855	1.24
Koçillari et al. 2021 PNAS	angiosperm	Metteniusales	Metteniusaceae	Oecopetalum	mexicanum		Greenm. & C.H. Thomps.	Olson	5685	980	stem	340.592	67.5792	25.1943	1
Koçillari et al. 2021 PNAS	angiosperm	Myrtales	Myrtaceae	Eucalyptus	camaldulensis		Dehnh.	Segovia	6	1	stem	1.87	15.39	0.172788	1.12
Koçillari et al. 2021 PNAS	angiosperm	Myrtales	Myrtaceae	Eucalyptus	camaldulensis		Dehnh.	Segovia	6	2	stem	2.04	23.7168	0.15708	1.4
Koçillari et al. 2021 PNAS	angiosperm	Myrtales	Myrtaceae	Eucalyptus	camaldulensis		Dehnh.	Segovia	6	3	stem	2.04	25.9524	0.11832	1.28
Koçillari et al. 2021 PNAS	angiosperm	Myrtales	Myrtaceae	Eucalyptus	camaldulensis		Dehnh.	Segovia	6	4	stem	2.29	32.0112	0.109684	1.28
Koçillari et al. 2021 PNAS	angiosperm	Myrtales	Myrtaceae	Eucalyptus	camaldulensis		Dehnh.	Segovia	6	5	stem	2.65	31.4604	0.130016	1.08
Koçillari et al. 2021 PNAS	angiosperm	Myrtales	Myrtaceae	Eucalyptus	camaldulensis		Dehnh.	Segovia	6	6	stem	2.69	30.456	0.077452	1.36
Koçillari et al. 2021 PNAS	angiosperm	Myrtales	Myrtaceae	Eucalyptus	camaldulensis		Dehnh.	Segovia	6	8	stem	2.33	30.2292	0.106964	1.24
Koçillari et al. 2021 PNAS	angiosperm	Myrtales	Myrtaceae	Eucalyptus	camaldulensis		Dehnh.	Segovia	6	10	stem	2.19	33.8904	0.075344	1.24
Koçillari et al. 2021 PNAS	angiosperm	Myrtales	Myrtaceae	Eucalyptus	camaldulensis		Dehnh.	Segovia	6	20	stem	4.56	42.12	0.055284	1.04
Koçillari et al. 2021 PNAS	angiosperm	Myrtales	Myrtaceae	Eucalyptus	camaldulensis		Dehnh.	Segovia	6	30	stem	6.23	44.6472	0.06902	1.08
Koçillari et al. 2021 PNAS	angiosperm	Myrtales	Myrtaceae	Eucalyptus	camaldulensis		Dehnh.	Segovia	6	60	stem	8	48.6972	0.0374	1.16
Koçillari et al. 2021 PNAS	angiosperm	Myrtales	Myrtaceae	Eucalyptus	camaldulensis		Dehnh.	Segovia	6	120	stem	23	70.4972	0.527544	1.2
Koçillari et al. 2021 PNAS	angiosperm	Myrtales	Myrtaceae	Eucalyptus	camaldulensis		Dehnh.	Segovia	6	240	stem	35.5	93.86	38.859	1.04
Koçillari et al. 2021 PNAS	angiosperm	Myrtales	Myrtaceae	Eucalyptus	camaldulensis		Dehnh.	Segovia	6	480	stem	90.7183	113.126	26.4754	0.86
Koçillari et al. 2021 PNAS	angiosperm	Myrtales	Myrtaceae	Eucalyptus	camaldulensis		Dehnh.	Segovia	6	960	stem	226	110.656	32.8807	1
Koçillari et al. 2021 PNAS	angiosperm	Myrtales	Myrtaceae	Eucalyptus	camaldulensis		Dehnh.	Segovia	6	1975	stem	375.606	107.692	13.2377	1.125
Koçillari et al. 2021 PNAS	angiosperm	Myrtales	Myrtaceae	Eucalyptus	regnans		F. Muell.	Williams	Amabilis	1	stem		28.9373
Koçillari et al. 2021 PNAS	angiosperm	Myrtales	Myrtaceae	Eucalyptus	regnans		F. Muell.	Williams	Amabilis	50	stem		45.1872
Koçillari et al. 2021 PNAS	angiosperm	Myrtales	Myrtaceae	Eucalyptus	regnans		F. Muell.	Williams	Amabilis	100	stem		77.7695
Koçillari et al. 2021 PNAS	angiosperm	Myrtales	Myrtaceae	Eucalyptus	regnans		F. Muell.	Williams	Amabilis	220	stem		88.3531
Koçillari et al. 2021 PNAS	angiosperm	Myrtales	Myrtaceae	Eucalyptus	regnans		F. Muell.	Williams	Amabilis	300	stem		96.8371
Koçillari et al. 2021 PNAS	angiosperm	Myrtales	Myrtaceae	Eucalyptus	regnans		F. Muell.	Williams	Amabilis	380	stem		86.2635
Koçillari et al. 2021 PNAS	angiosperm	Myrtales	Myrtaceae	Eucalyptus	regnans		F. Muell.	Williams	Amabilis	510	stem		110.761
Koçillari et al. 2021 PNAS	angiosperm	Myrtales	Myrtaceae	Eucalyptus	regnans		F. Muell.	Williams	Amabilis	680	stem		131.626
Koçillari et al. 2021 PNAS	angiosperm	Myrtales	Myrtaceae	Eucalyptus	regnans		F. Muell.	Williams	Amabilis	880	stem		154.811
Koçillari et al. 2021 PNAS	angiosperm	Myrtales	Myrtaceae	Eucalyptus	regnans		F. Muell.	Williams	Amabilis	1170	stem		140.557
Koçillari et al. 2021 PNAS	angiosperm	Myrtales	Myrtaceae	Eucalyptus	regnans		F. Muell.	Williams	Amabilis	1460	stem		184.112
Koçillari et al. 2021 PNAS	angiosperm	Myrtales	Myrtaceae	Eucalyptus	regnans		F. Muell.	Williams	Amabilis	2650	stem		186.82
Koçillari et al. 2021 PNAS	angiosperm	Myrtales	Myrtaceae	Eucalyptus	regnans		F. Muell.	Williams	Amabilis	3650	stem		197.526
Koçillari et al. 2021 PNAS	angiosperm	Myrtales	Myrtaceae	Eucalyptus	regnans		F. Muell.	Williams	Amabilis	4150	stem		198.484
Koçillari et al. 2021 PNAS	angiosperm	Myrtales	Myrtaceae	Eucalyptus	regnans		F. Muell.	Williams	Amabilis	4650	stem		232.884
Koçillari et al. 2021 PNAS	angiosperm	Myrtales	Myrtaceae	Eucalyptus	regnans		F. Muell.	Williams	Amabilis	5150	stem		229.867
Koçillari et al. 2021 PNAS	angiosperm	Myrtales	Myrtaceae	Eucalyptus	regnans		F. Muell.	Williams	Amabilis	5650	stem		228.496
Koçillari et al. 2021 PNAS	angiosperm	Myrtales	Myrtaceae	Eucalyptus	regnans		F. Muell.	Williams	Amabilis	6150	stem		228.08
Koçillari et al. 2021 PNAS	angiosperm	Myrtales	Myrtaceae	Eucalyptus	regnans		F. Muell.	Williams	Amabilis	6650	stem		233.481
Koçillari et al. 2021 PNAS	angiosperm	Myrtales	Myrtaceae	Eucalyptus	regnans		F. Muell.	Williams	Amabilis	7150	stem		211.868
Koçillari et al. 2021 PNAS	angiosperm	Myrtales	Myrtaceae	Eucalyptus	regnans		F. Muell.	Williams	Amabilis	7650	stem		229.595
Koçillari et al. 2021 PNAS	angiosperm	Myrtales	Myrtaceae	Eucalyptus	regnans		F. Muell.	Williams	Amabilis	8150	stem		222.728
Koçillari et al. 2021 PNAS	angiosperm	Myrtales	Myrtaceae	Eucalyptus	regnans		F. Muell.	Williams	Amabilis	8650	stem		208.694
Koçillari et al. 2021 PNAS	angiosperm	Myrtales	Myrtaceae	Eucalyptus	regnans		F. Muell.	Williams	Amabilis	8850	stem	3120	154.778
Koçillari et al. 2021 PNAS	angiosperm	Myrtales	Myrtaceae	Eucalyptus	regnans		F. Muell.	Williams	BA1	1	stem		25.6292
Koçillari et al. 2021 PNAS	angiosperm	Myrtales	Myrtaceae	Eucalyptus	regnans		F. Muell.	Williams	BA1	60	stem		55.8054
Koçillari et al. 2021 PNAS	angiosperm	Myrtales	Myrtaceae	Eucalyptus	regnans		F. Muell.	Williams	BA1	400	stem		109.182
Koçillari et al. 2021 PNAS	angiosperm	Myrtales	Myrtaceae	Eucalyptus	regnans		F. Muell.	Williams	BA1	640	stem		104.202
Koçillari et al. 2021 PNAS	angiosperm	Myrtales	Myrtaceae	Eucalyptus	regnans		F. Muell.	Williams	BA1	780	stem		131.956
Koçillari et al. 2021 PNAS	angiosperm	Myrtales	Myrtaceae	Eucalyptus	regnans		F. Muell.	Williams	BA1	1060	stem		136.535
Koçillari et al. 2021 PNAS	angiosperm	Myrtales	Myrtaceae	Eucalyptus	regnans		F. Muell.	Williams	BA1	1280	stem		149.743
Koçillari et al. 2021 PNAS	angiosperm	Myrtales	Myrtaceae	Eucalyptus	regnans		F. Muell.	Williams	BA1	1760	stem		142.749
Koçillari et al. 2021 PNAS	angiosperm	Myrtales	Myrtaceae	Eucalyptus	regnans		F. Muell.	Williams	BA1	2260	stem		174.143
Koçillari et al. 2021 PNAS	angiosperm	Myrtales	Myrtaceae	Eucalyptus	regnans		F. Muell.	Williams	BA1	2750	stem		195.116
Koçillari et al. 2021 PNAS	angiosperm	Myrtales	Myrtaceae	Eucalyptus	regnans		F. Muell.	Williams	BA1	3260	stem		201.542
Koçillari et al. 2021 PNAS	angiosperm	Myrtales	Myrtaceae	Eucalyptus	regnans		F. Muell.	Williams	BA1	3760	stem		213.347
Koçillari et al. 2021 PNAS	angiosperm	Myrtales	Myrtaceae	Eucalyptus	regnans		F. Muell.	Williams	BA1	4260	stem		208.243
Koçillari et al. 2021 PNAS	angiosperm	Myrtales	Myrtaceae	Eucalyptus	regnans		F. Muell.	Williams	BA1	4760	stem		195.217
Koçillari et al. 2021 PNAS	angiosperm	Myrtales	Myrtaceae	Eucalyptus	regnans		F. Muell.	Williams	BA1	5260	stem		217.8
Koçillari et al. 2021 PNAS	angiosperm	Myrtales	Myrtaceae	Eucalyptus	regnans		F. Muell.	Williams	BA1	5760	stem		189.073
Koçillari et al. 2021 PNAS	angiosperm	Myrtales	Myrtaceae	Eucalyptus	regnans		F. Muell.	Williams	BA1	6260	stem		210.013
Koçillari et al. 2021 PNAS	angiosperm	Myrtales	Myrtaceae	Eucalyptus	regnans		F. Muell.	Williams	BA1	6760	stem		210.298
Koçillari et al. 2021 PNAS	angiosperm	Myrtales	Myrtaceae	Eucalyptus	regnans		F. Muell.	Williams	BA1	7260	stem		232.67
Koçillari et al. 2021 PNAS	angiosperm	Myrtales	Myrtaceae	Eucalyptus	regnans		F. Muell.	Williams	BA1	7760	stem		229.154
Koçillari et al. 2021 PNAS	angiosperm	Myrtales	Myrtaceae	Eucalyptus	regnans		F. Muell.	Williams	BA1	8260	stem		223.424
Koçillari et al. 2021 PNAS	angiosperm	Myrtales	Myrtaceae	Eucalyptus	regnans		F. Muell.	Williams	BA1	8760	stem		214.892
Koçillari et al. 2021 PNAS	angiosperm	Myrtales	Myrtaceae	Eucalyptus	regnans		F. Muell.	Williams	BA1	9160	stem	2650	209.367
Koçillari et al. 2021 PNAS	angiosperm	Oxalidales	Connaraceae	Rourea	glabra		Kunth.	Olson	5671	1	stem	0.62	14.8568	1222.99	2.28
Koçillari et al. 2021 PNAS	angiosperm	Oxalidales	Connaraceae	Rourea	glabra		Kunth.	Olson	5671	2	stem	0.83	19.992	1426.25	2.24
Koçillari et al. 2021 PNAS	angiosperm	Oxalidales	Connaraceae	Rourea	glabra		Kunth.	Olson	5671	3	stem	0.81	16.8168	1048.77	1.04
Koçillari et al. 2021 PNAS	angiosperm	Oxalidales	Connaraceae	Rourea	glabra		Kunth.	Olson	5671	4	stem	1.01	19.2472	1035.1	1.68
Koçillari et al. 2021 PNAS	angiosperm	Oxalidales	Connaraceae	Rourea	glabra		Kunth.	Olson	5671	5	stem	0.94	20.776	1011.19	1.56
Koçillari et al. 2021 PNAS	angiosperm	Oxalidales	Connaraceae	Rourea	glabra		Kunth.	Olson	5671	6	stem	0.91	24.5784	736.186	1.56
Koçillari et al. 2021 PNAS	angiosperm	Oxalidales	Connaraceae	Rourea	glabra		Kunth.	Olson	5671	8	stem	2.15	20.972	910.411	2.84
Koçillari et al. 2021 PNAS	angiosperm	Oxalidales	Connaraceae	Rourea	glabra		Kunth.	Olson	5671	10	stem	3.59	27.2832	184.901	1.2
Koçillari et al. 2021 PNAS	angiosperm	Oxalidales	Connaraceae	Rourea	glabra		Kunth.	Olson	5671	20	stem	3.12	29.792	122.982	1.16
Koçillari et al. 2021 PNAS	angiosperm	Oxalidales	Connaraceae	Rourea	glabra		Kunth.	Olson	5671	30	stem	2.98	34.7704	131.523	1
Koçillari et al. 2021 PNAS	angiosperm	Oxalidales	Connaraceae	Rourea	glabra		Kunth.	Olson	5671	60	stem	3.83	80.8184	29.8915	1
Koçillari et al. 2021 PNAS	angiosperm	Oxalidales	Connaraceae	Rourea	glabra		Kunth.	Olson	5671	120	stem	5.08	60.3668	61.0641	1.04
Koçillari et al. 2021 PNAS	angiosperm	Oxalidales	Connaraceae	Rourea	glabra		Kunth.	Olson	5671	240	stem	5.91	61.75	86.2584	1
Koçillari et al. 2021 PNAS	angiosperm	Oxalidales	Connaraceae	Rourea	glabra		Kunth.	Olson	5671	480	stem	5.15	105.42	28.6105	1
Koçillari et al. 2021 PNAS	angiosperm	Oxalidales	Connaraceae	Rourea	glabra		Kunth.	Olson	5671	743	stem	13.05	62.244	28.6105	1
	angiosperm	Pandanales	Cyclanthaceae	Carludovica	palmata		Ruiz & Pav.	Olson	5809	1	leaf		12.8
	angiosperm	Pandanales	Cyclanthaceae	Carludovica	palmata		Ruiz & Pav.	Olson	5809	2	leaf		12.76
	angiosperm	Pandanales	Cyclanthaceae	Carludovica	palmata		Ruiz & Pav.	Olson	5809	3	leaf		13.24
	angiosperm	Pandanales	Cyclanthaceae	Carludovica	palmata		Ruiz & Pav.	Olson	5809	4	leaf		13.92
	angiosperm	Pandanales	Cyclanthaceae	Carludovica	palmata		Ruiz & Pav.	Olson	5809	5	leaf		14.6
	angiosperm	Pandanales	Cyclanthaceae	Carludovica	palmata		Ruiz & Pav.	Olson	5809	6	leaf		14.44
	angiosperm	Pandanales	Cyclanthaceae	Carludovica	palmata		Ruiz & Pav.	Olson	5809	8	leaf		14.72
	angiosperm	Pandanales	Cyclanthaceae	Carludovica	palmata		Ruiz & Pav.	Olson	5809	10	leaf		21.12
	angiosperm	Pandanales	Cyclanthaceae	Carludovica	palmata		Ruiz & Pav.	Olson	5809	20	leaf		26.32
	angiosperm	Pandanales	Cyclanthaceae	Carludovica	palmata		Ruiz & Pav.	Olson	5809	30	leaf		35.64
	angiosperm	Pandanales	Cyclanthaceae	Carludovica	palmata		Ruiz & Pav.	Olson	5809	60	leaf		39.48
	angiosperm	Pandanales	Cyclanthaceae	Carludovica	palmata		Ruiz & Pav.	Olson	5809	98	leaf	17	56.24
	angiosperm	Pandanales	Cyclanthaceae	Carludovica	palmata		Ruiz & Pav.	Olson	5809	120	leaf	15	60.14
	angiosperm	Pandanales	Cyclanthaceae	Carludovica	palmata		Ruiz & Pav.	Olson	5809	160	leaf	17	39.4
	angiosperm	Pandanales	Cyclanthaceae	Carludovica	palmata		Ruiz & Pav.	Olson	5809	200	leaf	18	57.28
	angiosperm	Pandanales	Cyclanthaceae	Carludovica	palmata		Ruiz & Pav.	Olson	5809	240	leaf	20	63.16
	angiosperm	Pandanales	Cyclanthaceae	Carludovica	palmata		Ruiz & Pav.	Olson	5809	280	leaf	22	65.04
	angiosperm	Pandanales	Cyclanthaceae	Carludovica	palmata		Ruiz & Pav.	Olson	5809	300	leaf	27	48.64
	angiosperm	Pandanales	Cyclanthaceae	Carludovica	palmata		Ruiz & Pav.	Olson	5809	320	leaf	33	51.56
	angiosperm	Pandanales	Cyclanthaceae	Carludovica	palmata		Ruiz & Pav.	Olson	5809	340	leaf	33	58.75
Koçillari et al. 2021 PNAS	angiosperm	Pandanales	Pandanaceae	Pandanus	tectorius		Parkinson ex Du Roi	Olson	5600	1	leaf		12.5048	0
Koçillari et al. 2021 PNAS	angiosperm	Pandanales	Pandanaceae	Pandanus	tectorius		Parkinson ex Du Roi	Olson	5600	2	leaf		14.2296	0
Koçillari et al. 2021 PNAS	angiosperm	Pandanales	Pandanaceae	Pandanus	tectorius		Parkinson ex Du Roi	Olson	5600	3	leaf		15.6408	0
Koçillari et al. 2021 PNAS	angiosperm	Pandanales	Pandanaceae	Pandanus	tectorius		Parkinson ex Du Roi	Olson	5600	4	leaf		16.5032	0
Koçillari et al. 2021 PNAS	angiosperm	Pandanales	Pandanaceae	Pandanus	tectorius		Parkinson ex Du Roi	Olson	5600	5	leaf		15.0136	0
Koçillari et al. 2021 PNAS	angiosperm	Pandanales	Pandanaceae	Pandanus	tectorius		Parkinson ex Du Roi	Olson	5600	6	leaf		15.4056	0
Koçillari et al. 2021 PNAS	angiosperm	Pandanales	Pandanaceae	Pandanus	tectorius		Parkinson ex Du Roi	Olson	5600	8	leaf		16.66	0
Koçillari et al. 2021 PNAS	angiosperm	Pandanales	Pandanaceae	Pandanus	tectorius		Parkinson ex Du Roi	Olson	5600	10	leaf		23.0104	0
Koçillari et al. 2021 PNAS	angiosperm	Pandanales	Pandanaceae	Pandanus	tectorius		Parkinson ex Du Roi	Olson	5600	20	leaf		25.1664	0
Koçillari et al. 2021 PNAS	angiosperm	Pandanales	Pandanaceae	Pandanus	tectorius		Parkinson ex Du Roi	Olson	5600	30	leaf		28.4984	0
Koçillari et al. 2021 PNAS	angiosperm	Pandanales	Pandanaceae	Pandanus	tectorius		Parkinson ex Du Roi	Olson	5600	60	leaf		47.3252	0
Koçillari et al. 2021 PNAS	angiosperm	Pandanales	Pandanaceae	Pandanus	tectorius		Parkinson ex Du Roi	Olson	5600	120	leaf		66.3936	0
Koçillari et al. 2021 PNAS	angiosperm	Pandanales	Pandanaceae	Pandanus	tectorius		Parkinson ex Du Roi	Olson	5600	240	stem	93.9014	79.6328	0
Koçillari et al. 2021 PNAS	angiosperm	Pandanales	Pandanaceae	Pandanus	tectorius		Parkinson ex Du Roi	Olson	5600	480	stem	105.042	90.0068	0
Koçillari et al. 2021 PNAS	angiosperm	Pandanales	Pandanaceae	Pandanus	tectorius		Parkinson ex Du Roi	Olson	5600	890	stem	114.592	93.0696	0
	angiosperm	Pandanales	Pandanaceae	Pandanus	tectorius		Parkinson ex Du Roi	Olson	5600	1080	root	114.592	87.6356	0
Koçillari et al. 2021 PNAS	angiosperm	Paracryphiales	Paracryphiaceae	Quintinia	sieberi		A.DC.	Olson	2370	1	stem	1.6	11.564	2042.86	7.32
Koçillari et al. 2021 PNAS	angiosperm	Paracryphiales	Paracryphiaceae	Quintinia	sieberi		A.DC.	Olson	2370	2	stem	2.1	17.332	1860	3.56
Koçillari et al. 2021 PNAS	angiosperm	Paracryphiales	Paracryphiaceae	Quintinia	sieberi		A.DC.	Olson	2370	3	stem	2.1	18.984	1128.57	2
Koçillari et al. 2021 PNAS	angiosperm	Paracryphiales	Paracryphiaceae	Quintinia	sieberi		A.DC.	Olson	2370	4	stem	1.8	22.652	848.571	1.4
Koçillari et al. 2021 PNAS	angiosperm	Paracryphiales	Paracryphiaceae	Quintinia	sieberi		A.DC.	Olson	2370	5	stem	1.5	22.288	822.857	1.32
Koçillari et al. 2021 PNAS	angiosperm	Paracryphiales	Paracryphiaceae	Quintinia	sieberi		A.DC.	Olson	2370	6	stem	1.65	24.22	768.571	1.32
Koçillari et al. 2021 PNAS	angiosperm	Paracryphiales	Paracryphiaceae	Quintinia	sieberi		A.DC.	Olson	2370	8	stem	1.5	20.412	1022.86	1.04
Koçillari et al. 2021 PNAS	angiosperm	Paracryphiales	Paracryphiaceae	Quintinia	sieberi		A.DC.	Olson	2370	10	stem	1.8	20.972	670	1.12
Koçillari et al. 2021 PNAS	angiosperm	Paracryphiales	Paracryphiaceae	Quintinia	sieberi		A.DC.	Olson	2370	20	stem	2.33	24.976	442.857	1
Koçillari et al. 2021 PNAS	angiosperm	Paracryphiales	Paracryphiaceae	Quintinia	sieberi		A.DC.	Olson	2370	30	stem	3.3	26.432	361.429	1.04
Koçillari et al. 2021 PNAS	angiosperm	Paracryphiales	Paracryphiaceae	Quintinia	sieberi		A.DC.	Olson	2370	1800	stem	757.578	70.8396	67.2667	1.04
Koçillari et al. 2021 PNAS	angiosperm	Picramniales	Picramniaceae	Alvaradoa	amorphoides		Liebm.	Olson	5723	1	stem	3.66	19.2472	669.57	4.56
Koçillari et al. 2021 PNAS	angiosperm	Picramniales	Picramniaceae	Alvaradoa	amorphoides		Liebm.	Olson	5723	2	stem	3.7	21.6384	365.104	1.4
Koçillari et al. 2021 PNAS	angiosperm	Picramniales	Picramniaceae	Alvaradoa	amorphoides		Liebm.	Olson	5723	3	stem	3.5	23.0496	487.659	1.24
Koçillari et al. 2021 PNAS	angiosperm	Picramniales	Picramniaceae	Alvaradoa	amorphoides		Liebm.	Olson	5723	4	stem	4.1	31.8696	390.725	1.4
Koçillari et al. 2021 PNAS	angiosperm	Picramniales	Picramniaceae	Alvaradoa	amorphoides		Liebm.	Olson	5723	5	stem	3.94	30.0664	380.904	1.16
Koçillari et al. 2021 PNAS	angiosperm	Picramniales	Picramniaceae	Alvaradoa	amorphoides		Liebm.	Olson	5723	6	stem	5.12	26.4208	226.749	1.24
Koçillari et al. 2021 PNAS	angiosperm	Picramniales	Picramniaceae	Alvaradoa	amorphoides		Liebm.	Olson	5723	8	stem	5.72	38.22	193.868	1.2
Koçillari et al. 2021 PNAS	angiosperm	Picramniales	Picramniaceae	Alvaradoa	amorphoides		Liebm.	Olson	5723	10	stem	6.05	43.12	192.587	1.36
Koçillari et al. 2021 PNAS	angiosperm	Picramniales	Picramniaceae	Alvaradoa	amorphoides		Liebm.	Olson	5723	20	stem	6.22	47.4712	225.041	1.56
Koçillari et al. 2021 PNAS	angiosperm	Picramniales	Picramniaceae	Alvaradoa	amorphoides		Liebm.	Olson	5723	30	stem	7.39	52.8416	143.906	1.12
Koçillari et al. 2021 PNAS	angiosperm	Picramniales	Picramniaceae	Alvaradoa	amorphoides		Liebm.	Olson	5723	60	stem	16	61.1572	70.0316	1.24
Koçillari et al. 2021 PNAS	angiosperm	Picramniales	Picramniaceae	Alvaradoa	amorphoides		Liebm.	Olson	5723	120	stem	26	71.7288	76.0099	1.28
Koçillari et al. 2021 PNAS	angiosperm	Picramniales	Picramniaceae	Alvaradoa	amorphoides		Liebm.	Olson	5723	240	stem	64.5	84.8692	42.7022	1.24
Koçillari et al. 2021 PNAS	angiosperm	Picramniales	Picramniaceae	Alvaradoa	amorphoides		Liebm.	Olson	5723	480	stem	147.9	70.3456	48.6805	1.08
Koçillari et al. 2021 PNAS	angiosperm	Picramniales	Picramniaceae	Alvaradoa	amorphoides		Liebm.	Olson	5723	690	stem	318.31	64.4176	38.859	1
Koçillari et al. 2021 PNAS	angiosperm	Piperales	Piperaceae	Piper	amalago		L.	Olson	5601	1	stem	3.13	19.0904	443.59	1.36
Koçillari et al. 2021 PNAS	angiosperm	Piperales	Piperaceae	Piper	amalago		L.	Olson	5601	2	stem	3.07	26.264	422.752	1.12
Koçillari et al. 2021 PNAS	angiosperm	Piperales	Piperaceae	Piper	amalago		L.	Olson	5601	3	stem	3.26	27.4008	417.2	1.28
Koçillari et al. 2021 PNAS	angiosperm	Piperales	Piperaceae	Piper	amalago		L.	Olson	5601	4	stem	3.13	29.3608	373.644	1.08
Koçillari et al. 2021 PNAS	angiosperm	Piperales	Piperaceae	Piper	amalago		L.	Olson	5601	5	stem	3.63	29.4784	296.78	1.24
Koçillari et al. 2021 PNAS	angiosperm	Piperales	Piperaceae	Piper	amalago		L.	Olson	5601	6	stem	3.69	22.54	296.78	1.24
Koçillari et al. 2021 PNAS	angiosperm	Piperales	Piperaceae	Piper	amalago		L.	Olson	5601	8	stem	3.46	31.1248	337.774	1.32
Koçillari et al. 2021 PNAS	angiosperm	Piperales	Piperaceae	Piper	amalago		L.	Olson	5601	10	stem	3.61	30.6152	249.808	1.2
Koçillari et al. 2021 PNAS	angiosperm	Piperales	Piperaceae	Piper	amalago		L.	Olson	5601	20	stem	6.35	28.028	265.181	1.4
Koçillari et al. 2021 PNAS	angiosperm	Piperales	Piperaceae	Piper	amalago		L.	Olson	5601	30	stem	4.43	42.924	123.836	1.08
Koçillari et al. 2021 PNAS	angiosperm	Piperales	Piperaceae	Piper	amalago		L.	Olson	5601	60	stem	6.32	32.536	100.777	1.16
Koçillari et al. 2021 PNAS	angiosperm	Piperales	Piperaceae	Piper	amalago		L.	Olson	5601	120	stem	13.33	57.8592	61.4912	1.24
Koçillari et al. 2021 PNAS	angiosperm	Piperales	Piperaceae	Piper	amalago		L.	Olson	5601	240	stem	26	53.7472	64.9073	1.44
Koçillari et al. 2021 PNAS	angiosperm	Piperales	Piperaceae	Piper	amalago		L.	Olson	5601	480	stem	63.662	89.5128	17.0809	1.16
Koçillari et al. 2021 PNAS	angiosperm	Piperales	Piperaceae	Piper	amalago		L.	Olson	5601	980	stem	152.789	66.196	17.5079	1.48
Koçillari et al. 2021 PNAS	angiosperm	Poales	Poaceae	Phyllostachys	aurea		Rivière & C.Rivière	Olson	5793	1	leaf	1	12.2212
Koçillari et al. 2021 PNAS	angiosperm	Poales	Poaceae	Phyllostachys	aurea		Rivière & C.Rivière	Olson	5793	2	leaf	4	12.3112
Koçillari et al. 2021 PNAS	angiosperm	Poales	Poaceae	Phyllostachys	aurea		Rivière & C.Rivière	Olson	5793	3	leaf	6	14.0336
Koçillari et al. 2021 PNAS	angiosperm	Poales	Poaceae	Phyllostachys	aurea		Rivière & C.Rivière	Olson	5793	4	leaf	10	17.5824
Koçillari et al. 2021 PNAS	angiosperm	Poales	Poaceae	Phyllostachys	aurea		Rivière & C.Rivière	Olson	5793	5	leaf	10	17.15
Koçillari et al. 2021 PNAS	angiosperm	Poales	Poaceae	Phyllostachys	aurea		Rivière & C.Rivière	Olson	5793	6	leaf	14	18.0973
Koçillari et al. 2021 PNAS	angiosperm	Poales	Poaceae	Phyllostachys	aurea		Rivière & C.Rivière	Olson	5793	8	leaf	16	21.07
Koçillari et al. 2021 PNAS	angiosperm	Poales	Poaceae	Phyllostachys	aurea		Rivière & C.Rivière	Olson	5793	10	leaf	19	19.9267
Koçillari et al. 2021 PNAS	angiosperm	Poales	Poaceae	Phyllostachys	aurea		Rivière & C.Rivière	Olson	5793	20	stem	3	62.12
Koçillari et al. 2021 PNAS	angiosperm	Poales	Poaceae	Phyllostachys	aurea		Rivière & C.Rivière	Olson	5793	30	stem	3	70.28
Koçillari et al. 2021 PNAS	angiosperm	Poales	Poaceae	Phyllostachys	aurea		Rivière & C.Rivière	Olson	5793	50	stem	2	52.8
Koçillari et al. 2021 PNAS	angiosperm	Poales	Poaceae	Phyllostachys	aurea		Rivière & C.Rivière	Olson	5793	60	stem	5.5	86.68
Koçillari et al. 2021 PNAS	angiosperm	Poales	Poaceae	Phyllostachys	aurea		Rivière & C.Rivière	Olson	5793	120	stem	10	141.835
Koçillari et al. 2021 PNAS	angiosperm	Poales	Poaceae	Phyllostachys	aurea		Rivière & C.Rivière	Olson	5793	240	stem	18	148.524
Koçillari et al. 2021 PNAS	angiosperm	Poales	Poaceae	Phyllostachys	aurea		Rivière & C.Rivière	Olson	5793	480	stem	41	198.589
Koçillari et al. 2021 PNAS	angiosperm	Poales	Poaceae	Phyllostachys	aurea		Rivière & C.Rivière	Olson	5793	960	stem	63.662	194.95
Koçillari et al. 2021 PNAS	angiosperm	Poales	Poaceae	Phyllostachys	aurea		Rivière & C.Rivière	Olson	5793	1180	stem	65.6	206.359
Koçillari et al. 2021 PNAS	angiosperm	Poales	Poaceae	Phyllostachys	aurea		Rivière & C.Rivière	Olson	5793	1280	stem	66.8451	179.409
Koçillari et al. 2021 PNAS	angiosperm	Proteales	Proteaceae	Roupala	montana		Aubl.	Olson	5602	1	stem	3.51	21.4816	456.059	2.04
Koçillari et al. 2021 PNAS	angiosperm	Proteales	Proteaceae	Roupala	montana		Aubl.	Olson	5602	2	stem	3.51	25.284	430.865	2.32
Koçillari et al. 2021 PNAS	angiosperm	Proteales	Proteaceae	Roupala	montana		Aubl.	Olson	5602	3	stem	4.19	25.2448	368.093	2.48
Koçillari et al. 2021 PNAS	angiosperm	Proteales	Proteaceae	Roupala	montana		Aubl.	Olson	5602	4	stem	4.03	30.3016	342.472	1.44
Koçillari et al. 2021 PNAS	angiosperm	Proteales	Proteaceae	Roupala	montana		Aubl.	Olson	5602	5	stem	4.09	31.752	299.769	1.52
Koçillari et al. 2021 PNAS	angiosperm	Proteales	Proteaceae	Roupala	montana		Aubl.	Olson	5602	6	stem	4.46	29.596	272.867	1.6
Koçillari et al. 2021 PNAS	angiosperm	Proteales	Proteaceae	Roupala	montana		Aubl.	Olson	5602	8	stem	5.63	29.596	147.323	1.88
Koçillari et al. 2021 PNAS	angiosperm	Proteales	Proteaceae	Roupala	montana		Aubl.	Olson	5602	10	stem	5.53	38.22	191.733	1.72
Koçillari et al. 2021 PNAS	angiosperm	Proteales	Proteaceae	Roupala	montana		Aubl.	Olson	5602	20	stem	7.32	41.16	140.917	1.36
Koçillari et al. 2021 PNAS	angiosperm	Proteales	Proteaceae	Roupala	montana		Aubl.	Olson	5602	30	stem	9.11	46.844	99.9231	1.64
Koçillari et al. 2021 PNAS	angiosperm	Proteales	Proteaceae	Roupala	montana		Aubl.	Olson	5602	60	stem	12.9	57.1928	34.1618	1.44
Koçillari et al. 2021 PNAS	angiosperm	Proteales	Proteaceae	Roupala	montana		Aubl.	Olson	5602	120	stem	25.9	59.584	45.2643	1.64
Koçillari et al. 2021 PNAS	angiosperm	Proteales	Proteaceae	Roupala	montana		Aubl.	Olson	5602	240	stem	50.5	76.7536	24.3403	1.4
Koçillari et al. 2021 PNAS	angiosperm	Proteales	Proteaceae	Roupala	montana		Aubl.	Olson	5602	480	stem	73.2113	101.369	28.1834	1.48
Koçillari et al. 2021 PNAS	angiosperm	Proteales	Proteaceae	Roupala	montana		Aubl.	Olson	5602	660	stem	105.042	92.5756	21.3511	1.84
Koçillari et al. 2021 PNAS	angiosperm	Ranunculales	Papaveraceae	Bocconia	arborea		S.Watson	Olson	5724	1	stem	8	34.086	173.969	1.96
Koçillari et al. 2021 PNAS	angiosperm	Ranunculales	Papaveraceae	Bocconia	arborea		S.Watson	Olson	5724	2	stem	8	54.0436	133.658	2.92
Koçillari et al. 2021 PNAS	angiosperm	Ranunculales	Papaveraceae	Bocconia	arborea		S.Watson	Olson	5724	3	stem	8	56.9088	135.793	2.84
Koçillari et al. 2021 PNAS	angiosperm	Ranunculales	Papaveraceae	Bocconia	arborea		S.Watson	Olson	5724	4	stem	9	52.6604	102.4	3.32
Koçillari et al. 2021 PNAS	angiosperm	Ranunculales	Papaveraceae	Bocconia	arborea		S.Watson	Olson	5724	6	stem	9	59.4776	142.198	2.64
Koçillari et al. 2021 PNAS	angiosperm	Ranunculales	Papaveraceae	Bocconia	arborea		S.Watson	Olson	5724	8	stem	10.5	58.1932	144.76	2.88
Koçillari et al. 2021 PNAS	angiosperm	Ranunculales	Papaveraceae	Bocconia	arborea		S.Watson	Olson	5724	10	stem	11	56.81	85.8314	2.16
Koçillari et al. 2021 PNAS	angiosperm	Ranunculales	Papaveraceae	Bocconia	arborea		S.Watson	Olson	5724	20	stem	11.5	94.0576	38.859	2.2
Koçillari et al. 2021 PNAS	angiosperm	Ranunculales	Papaveraceae	Bocconia	arborea		S.Watson	Olson	5724	30	stem	16	86.2524	53.8048	1.01
Koçillari et al. 2021 PNAS	angiosperm	Ranunculales	Papaveraceae	Bocconia	arborea		S.Watson	Olson	5724	60	stem	19	85.2644	49.5345	1.68
Koçillari et al. 2021 PNAS	angiosperm	Ranunculales	Papaveraceae	Bocconia	arborea		S.Watson	Olson	5724	120	stem	48	111.743	20.07	1.64
Koçillari et al. 2021 PNAS	angiosperm	Ranunculales	Papaveraceae	Bocconia	arborea		S.Watson	Olson	5724	240	stem	64	137.53	13.6647	1.52
Koçillari et al. 2021 PNAS	angiosperm	Ranunculales	Papaveraceae	Bocconia	arborea		S.Watson	Olson	5724	480	stem	196.5	129.922	17.5079	1.92
Koçillari et al. 2021 PNAS	angiosperm	Ranunculales	Papaveraceae	Bocconia	arborea		S.Watson	Olson	5724	830	stem	216.451	156.005	6.83235	1.36
Koçillari et al. 2021 PNAS	angiosperm	Rosales	Cecropiaceae	Cecropia	obtusifolia		Bertol.	Echeverria	75	1	stem	25.07	39.6312	58.075	4.32
Koçillari et al. 2021 PNAS	angiosperm	Rosales	Cecropiaceae	Cecropia	obtusifolia		Bertol.	Echeverria	75	2	stem	28.27	43.1984	108.464	2.92
Koçillari et al. 2021 PNAS	angiosperm	Rosales	Cecropiaceae	Cecropia	obtusifolia		Bertol.	Echeverria	75	3	stem	28.26	39.7488	102.485	3.16
Koçillari et al. 2021 PNAS	angiosperm	Rosales	Cecropiaceae	Cecropia	obtusifolia		Bertol.	Echeverria	75	4	stem	35.31	45.5504	104.193	2.36
Koçillari et al. 2021 PNAS	angiosperm	Rosales	Cecropiaceae	Cecropia	obtusifolia		Bertol.	Echeverria	75	5	stem	28.53	44.8448	118.712	2.76
Koçillari et al. 2021 PNAS	angiosperm	Rosales	Cecropiaceae	Cecropia	obtusifolia		Bertol.	Echeverria	75	6	stem	33.07	56.3696	55.4274	2.44
Koçillari et al. 2021 PNAS	angiosperm	Rosales	Cecropiaceae	Cecropia	obtusifolia		Bertol.	Echeverria	75	8	stem	36.42	85.8572	86.2584	2.28
Koçillari et al. 2021 PNAS	angiosperm	Rosales	Cecropiaceae	Cecropia	obtusifolia		Bertol.	Echeverria	75	10	stem	31.42	84.1776	72.5937	2.44
Koçillari et al. 2021 PNAS	angiosperm	Rosales	Cecropiaceae	Cecropia	obtusifolia		Bertol.	Echeverria	75	20	stem	24.55	104.036	23.4862	1.72
Koçillari et al. 2021 PNAS	angiosperm	Rosales	Cecropiaceae	Cecropia	obtusifolia		Bertol.	Echeverria	75	30	stem	22.01	129.329	8.54044	1.48
Koçillari et al. 2021 PNAS	angiosperm	Rosales	Cecropiaceae	Cecropia	obtusifolia		Bertol.	Echeverria	75	80	stem	40.107	109.174	14.9458	1.8
Koçillari et al. 2021 PNAS	angiosperm	Rosales	Cecropiaceae	Cecropia	obtusifolia		Bertol.	Echeverria	75	150	stem	45.8366	124.587	9.8215	1.6
Koçillari et al. 2021 PNAS	angiosperm	Rosales	Cecropiaceae	Cecropia	obtusifolia		Bertol.	Echeverria	75	300	stem	50.9296	128.045	5.97831	1.56
Koçillari et al. 2021 PNAS	angiosperm	Rosales	Cecropiaceae	Cecropia	obtusifolia		Bertol.	Echeverria	75	600	stem	0	196.217	3.8432	1.28
Koçillari et al. 2021 PNAS	angiosperm	Rosales	Cecropiaceae	Cecropia	obtusifolia		Bertol.	Echeverria	75	1000	stem	0	220.126	3.8432	1.44
Koçillari et al. 2021 PNAS	angiosperm	Rosales	Cecropiaceae	Cecropia	obtusifolia		Bertol.	Echeverria	75	1400	stem	0	207.48	3.41618	1.2
Koçillari et al. 2021 PNAS	angiosperm	Rosales	Moraceae	Pseudolmedia	glabrata		(Liebm.) C.C.Berg	Echeverria	82	1	stem	2.96	19.7718	862.875	3.04
Koçillari et al. 2021 PNAS	angiosperm	Rosales	Moraceae	Pseudolmedia	glabrata		(Liebm.) C.C.Berg	Echeverria	82	2	stem	2.68	21.2957	710.878	2.2
Koçillari et al. 2021 PNAS	angiosperm	Rosales	Moraceae	Pseudolmedia	glabrata		(Liebm.) C.C.Berg	Echeverria	82	3	stem	2.99	22.1719	753.905	3.2
Koçillari et al. 2021 PNAS	angiosperm	Rosales	Moraceae	Pseudolmedia	glabrata		(Liebm.) C.C.Berg	Echeverria	82	4	stem	2.69	22.5528	742.213	3.04
Koçillari et al. 2021 PNAS	angiosperm	Rosales	Moraceae	Pseudolmedia	glabrata		(Liebm.) C.C.Berg	Echeverria	82	5	stem	2.81	24.8005	528.482	3
Koçillari et al. 2021 PNAS	angiosperm	Rosales	Moraceae	Pseudolmedia	glabrata		(Liebm.) C.C.Berg	Echeverria	82	6	stem	5.36	25.6005	329.249	3.44
Koçillari et al. 2021 PNAS	angiosperm	Rosales	Moraceae	Pseudolmedia	glabrata		(Liebm.) C.C.Berg	Echeverria	82	8	stem	3.41	29.9435	196.427	2.16
Koçillari et al. 2021 PNAS	angiosperm	Rosales	Moraceae	Pseudolmedia	glabrata		(Liebm.) C.C.Berg	Echeverria	82	10	stem	3.71	31.2387	217.005	1.88
Koçillari et al. 2021 PNAS	angiosperm	Rosales	Moraceae	Pseudolmedia	glabrata		(Liebm.) C.C.Berg	Echeverria	82	20	stem	4.44	36.6484	145.929	1.64
Koçillari et al. 2021 PNAS	angiosperm	Rosales	Moraceae	Pseudolmedia	glabrata		(Liebm.) C.C.Berg	Echeverria	82	30	stem	5.72	57.4869	129.081	1.68
Koçillari et al. 2021 PNAS	angiosperm	Rosales	Moraceae	Pseudolmedia	glabrata		(Liebm.) C.C.Berg	Echeverria	82	60	stem	12.09	75.0604	34.1409	1.76
Koçillari et al. 2021 PNAS	angiosperm	Rosales	Moraceae	Pseudolmedia	glabrata		(Liebm.) C.C.Berg	Echeverria	82	120	stem	18.72	91.14	46.3006	1.44
Koçillari et al. 2021 PNAS	angiosperm	Rosales	Moraceae	Pseudolmedia	glabrata		(Liebm.) C.C.Berg	Echeverria	82	240	stem	41.93	106.392	23.3842	1.44
Koçillari et al. 2021 PNAS	angiosperm	Rosales	Moraceae	Pseudolmedia	glabrata		(Liebm.) C.C.Berg	Echeverria	82	480	stem	56.87	132.654	16.8366	1.16
Koçillari et al. 2021 PNAS	angiosperm	Rosales	Moraceae	Pseudolmedia	glabrata		(Liebm.) C.C.Berg	Echeverria	82	960	stem	241.916	143.778	56.122	1.44
Koçillari et al. 2021 PNAS	angiosperm	Rosales	Moraceae	Pseudolmedia	glabrata		(Liebm.) C.C.Berg	Echeverria	82	1920	stem		135.873	6.75466	1.48
Koçillari et al. 2021 PNAS	angiosperm	Rosales	Moraceae	Pseudolmedia	glabrata		(Liebm.) C.C.Berg	Echeverria	82	2290	stem	579.324	135.501	18.9441	1.76
Koçillari et al. 2021 PNAS	angiosperm	Rosales	Rosaceae	Polylepis	tarapacana		Phil.	Olson	5783	1	stem	2.38	5.2136	2363.99	1.88
Koçillari et al. 2021 PNAS	angiosperm	Rosales	Rosaceae	Polylepis	tarapacana		Phil.	Olson	5783	2	stem	2.26	6.468	2463.06	1.2
Koçillari et al. 2021 PNAS	angiosperm	Rosales	Rosaceae	Polylepis	tarapacana		Phil.	Olson	5783	3	stem	3.24	9.0944	1530.45	1.16
Koçillari et al. 2021 PNAS	angiosperm	Rosales	Rosaceae	Polylepis	tarapacana		Phil.	Olson	5783	4	stem	1.83	9.7608	1689.3	1.36
Koçillari et al. 2021 PNAS	angiosperm	Rosales	Rosaceae	Polylepis	tarapacana		Phil.	Olson	5783	5	stem	2.06	11.2504	1897.69	1.2
Koçillari et al. 2021 PNAS	angiosperm	Rosales	Rosaceae	Polylepis	tarapacana		Phil.	Olson	5783	6	stem	2.04	11.2896	1359.64	1.08
Koçillari et al. 2021 PNAS	angiosperm	Rosales	Rosaceae	Polylepis	tarapacana		Phil.	Olson	5783	8	stem	2.89	13.6808	1267.4	1.08
Koçillari et al. 2021 PNAS	angiosperm	Rosales	Rosaceae	Polylepis	tarapacana		Phil.	Olson	5783	10	stem	2.42	14.112	1221.28	1.16
Koçillari et al. 2021 PNAS	angiosperm	Rosales	Rosaceae	Polylepis	tarapacana		Phil.	Olson	5783	20	stem	5.32	16.5816	840.379	1.12
Koçillari et al. 2021 PNAS	angiosperm	Rosales	Rosaceae	Polylepis	tarapacana		Phil.	Olson	5783	30	stem	8.05	16.3464	799.385	1.16
Koçillari et al. 2021 PNAS	angiosperm	Rosales	Rosaceae	Polylepis	tarapacana		Phil.	Olson	5783	60	stem	13.77	16.5032	700.316	1.04
Koçillari et al. 2021 PNAS	angiosperm	Rosales	Rosaceae	Polylepis	tarapacana		Phil.	Olson	5783	120	stem	21.2	19.1296	491.929	1.16
Koçillari et al. 2021 PNAS	angiosperm	Rosales	Rosaceae	Polylepis	tarapacana		Phil.	Olson	5783	240	stem	54.1127	25.7152	273.294	1
Koçillari et al. 2021 PNAS	angiosperm	Rosales	Rosaceae	Polylepis	tarapacana		Phil.	Olson	5783	379	stem	146.423	32.8104	145.529	1.04
Koçillari et al. 2021 PNAS	angiosperm	Rosales	Urticaceae	Myriocarpa	longipes		Liebm.	Olson	5683	1	stem	4.96	25.3624	283.97	2.8
Koçillari et al. 2021 PNAS	angiosperm	Rosales	Urticaceae	Myriocarpa	longipes		Liebm.	Olson	5683	2	stem	7.36	27.9104	432.146	4.16
Koçillari et al. 2021 PNAS	angiosperm	Rosales	Urticaceae	Myriocarpa	longipes		Liebm.	Olson	5683	3	stem	7.3	29.7528	275.429	3.52
Koçillari et al. 2021 PNAS	angiosperm	Rosales	Urticaceae	Myriocarpa	longipes		Liebm.	Olson	5683	4	stem	8.48	34.6528	239.986	1.8
Koçillari et al. 2021 PNAS	angiosperm	Rosales	Urticaceae	Myriocarpa	longipes		Liebm.	Olson	5683	5	stem	8.91	43.316	128.107	1.88
Koçillari et al. 2021 PNAS	angiosperm	Rosales	Urticaceae	Myriocarpa	longipes		Liebm.	Olson	5683	6	stem	8.92	38.416	158.425	1.88
Koçillari et al. 2021 PNAS	angiosperm	Rosales	Urticaceae	Myriocarpa	longipes		Liebm.	Olson	5683	8	stem	8.95	41.8264	139.209	1.36
Koçillari et al. 2021 PNAS	angiosperm	Rosales	Urticaceae	Myriocarpa	longipes		Liebm.	Olson	5683	10	stem	9.52	51.548	105.474	1.56
Koçillari et al. 2021 PNAS	angiosperm	Rosales	Urticaceae	Myriocarpa	longipes		Liebm.	Olson	5683	20	stem	9.17	56.1344	74.3018	1.4
Koçillari et al. 2021 PNAS	angiosperm	Rosales	Urticaceae	Myriocarpa	longipes		Liebm.	Olson	5683	30	stem	10.15	56.8008	65.7614	1.6
Koçillari et al. 2021 PNAS	angiosperm	Rosales	Urticaceae	Myriocarpa	longipes		Liebm.	Olson	5683	60	stem	8.45	73.3096	46.1184	1.44
Koçillari et al. 2021 PNAS	angiosperm	Rosales	Urticaceae	Myriocarpa	longipes		Liebm.	Olson	5683	120	stem	11.61	82.3992	41.8482	1.48
Koçillari et al. 2021 PNAS	angiosperm	Rosales	Urticaceae	Myriocarpa	longipes		Liebm.	Olson	5683	240	stem	19.38	85.6596	29.0375	1.5
Koçillari et al. 2021 PNAS	angiosperm	Rosales	Urticaceae	Myriocarpa	longipes		Liebm.	Olson	5683	480	stem	58.8873	99.3928	9.8215	1.84
Koçillari et al. 2021 PNAS	angiosperm	Rosales	Urticaceae	Myriocarpa	longipes		Liebm.	Olson	5683	630	stem	73.2113	95.4408	16.6539	1.44
Koçillari et al. 2021 PNAS	angiosperm	Santalales	Opiliaceae	Agonandra	racemosa		(DC.) Standl.	Olson	5669	1	stem	0.69	19.04	634.025	3.6
Koçillari et al. 2021 PNAS	angiosperm	Santalales	Opiliaceae	Agonandra	racemosa		(DC.) Standl.	Olson	5669	2	stem	0.66	21.48	902.49	4.08
Koçillari et al. 2021 PNAS	angiosperm	Santalales	Opiliaceae	Agonandra	racemosa		(DC.) Standl.	Olson	5669	3	stem	0.85	30.6	411.203	1.64
Koçillari et al. 2021 PNAS	angiosperm	Santalales	Opiliaceae	Agonandra	racemosa		(DC.) Standl.	Olson	5669	4	stem	0.97	32.72	347.303	1.64
Koçillari et al. 2021 PNAS	angiosperm	Santalales	Opiliaceae	Agonandra	racemosa		(DC.) Standl.	Olson	5669	5	stem	0.99	32.28	427.386	1.04
Koçillari et al. 2021 PNAS	angiosperm	Santalales	Opiliaceae	Agonandra	racemosa		(DC.) Standl.	Olson	5669	6	stem	1.1	35.6	323.237	1.56
Koçillari et al. 2021 PNAS	angiosperm	Santalales	Opiliaceae	Agonandra	racemosa		(DC.) Standl.	Olson	5669	8	stem	1.2	32.2	405.394	1.64
Koçillari et al. 2021 PNAS	angiosperm	Santalales	Opiliaceae	Agonandra	racemosa		(DC.) Standl.	Olson	5669	10	stem	1.2	22.48	351.037	1.68
Koçillari et al. 2021 PNAS	angiosperm	Santalales	Opiliaceae	Agonandra	racemosa		(DC.) Standl.	Olson	5669	20	stem	1.6	38.88	181.992	1.24
Koçillari et al. 2021 PNAS	angiosperm	Santalales	Opiliaceae	Agonandra	racemosa		(DC.) Standl.	Olson	5669	30	stem	5	49.44	178.631	1.2
Koçillari et al. 2021 PNAS	angiosperm	Santalales	Opiliaceae	Agonandra	racemosa		(DC.) Standl.	Olson	5669	60	stem	12	67.12	105.394	1.08
Koçillari et al. 2021 PNAS	angiosperm	Santalales	Opiliaceae	Agonandra	racemosa		(DC.) Standl.	Olson	5669	120	stem	20	61.64	100	1.08
Koçillari et al. 2021 PNAS	angiosperm	Santalales	Opiliaceae	Agonandra	racemosa		(DC.) Standl.	Olson	5669	240	stem	43	74.56	78.8382	1.04
Koçillari et al. 2021 PNAS	angiosperm	Santalales	Opiliaceae	Agonandra	racemosa		(DC.) Standl.	Olson	5669	480	stem	79.5773	82.4	46.473	1.04
Koçillari et al. 2021 PNAS	angiosperm	Santalales	Opiliaceae	Agonandra	racemosa		(DC.) Standl.	Olson	5669	620	stem	97.0843	75.64	173.444	1
Koçillari et al. 2021 PNAS	angiosperm	Sapindales	Meliaceae	Swietenia	macrophylla		King	Olson	5792	1	stem	5.5	20.28	293.361	2.16
Koçillari et al. 2021 PNAS	angiosperm	Sapindales	Meliaceae	Swietenia	macrophylla		King	Olson	5792	2	stem	5	25	276.349	2.52
Koçillari et al. 2021 PNAS	angiosperm	Sapindales	Meliaceae	Swietenia	macrophylla		King	Olson	5792	3	stem	5	27.12	253.942	1.72
Koçillari et al. 2021 PNAS	angiosperm	Sapindales	Meliaceae	Swietenia	macrophylla		King	Olson	5792	4	stem	5	26.56	192.116	1.88
Koçillari et al. 2021 PNAS	angiosperm	Sapindales	Meliaceae	Swietenia	macrophylla		King	Olson	5792	5	stem	5	27.56	190.456	1.64
Koçillari et al. 2021 PNAS	angiosperm	Sapindales	Meliaceae	Swietenia	macrophylla		King	Olson	5792	6	stem	5	31.04	205.809	1.48
Koçillari et al. 2021 PNAS	angiosperm	Sapindales	Meliaceae	Swietenia	macrophylla		King	Olson	5792	8	stem	5.5	32.56	230.29	1.68
Koçillari et al. 2021 PNAS	angiosperm	Sapindales	Meliaceae	Swietenia	macrophylla		King	Olson	5792	10	stem	5.5	29.6	223.651	1.96
Koçillari et al. 2021 PNAS	angiosperm	Sapindales	Meliaceae	Swietenia	macrophylla		King	Olson	5792	20	stem	7	40.96	154.357	1.64
Koçillari et al. 2021 PNAS	angiosperm	Sapindales	Meliaceae	Swietenia	macrophylla		King	Olson	5792	30	stem	10	35.04	138.589	2.08
Koçillari et al. 2021 PNAS	angiosperm	Sapindales	Meliaceae	Swietenia	macrophylla		King	Olson	5792	60	stem	14	60.4	73.444	1.84
Koçillari et al. 2021 PNAS	angiosperm	Sapindales	Meliaceae	Swietenia	macrophylla		King	Olson	5792	120	stem	35.23	93.68	66.39	3.28
Koçillari et al. 2021 PNAS	angiosperm	Sapindales	Meliaceae	Swietenia	macrophylla		King	Olson	5792	240	stem	85.9437	125.507	37.3444	2.16
Koçillari et al. 2021 PNAS	angiosperm	Sapindales	Meliaceae	Swietenia	macrophylla		King	Olson	5792	480	stem	130.507	127.573	45.6432	1.88
Koçillari et al. 2021 PNAS	angiosperm	Sapindales	Meliaceae	Swietenia	macrophylla		King	Olson	5792	960	stem	394.704	151.179	38.5892	1.88
Koçillari et al. 2021 PNAS	angiosperm	Sapindales	Meliaceae	Swietenia	macrophylla		King	Olson	5792	2031	stem	563.408	151.179	24.4813	1.28
Koçillari et al. 2021 PNAS	angiosperm	Saxifragales	Altingiaceae	Liquidambar	styraciflua		L.	Olson	5727	1	stem	5.89	19.3909	988.682	2.44
Koçillari et al. 2021 PNAS	angiosperm	Saxifragales	Altingiaceae	Liquidambar	styraciflua		L.	Olson	5727	2	stem	5.18	20.8385	1056.5	2.96
Koçillari et al. 2021 PNAS	angiosperm	Saxifragales	Altingiaceae	Liquidambar	styraciflua		L.	Olson	5727	3	stem	5.08	23.4671	1295.95	3.44
Koçillari et al. 2021 PNAS	angiosperm	Saxifragales	Altingiaceae	Liquidambar	styraciflua		L.	Olson	5727	4	stem	5.59	23.9243	1104.67	2.76
Koçillari et al. 2021 PNAS	angiosperm	Saxifragales	Altingiaceae	Liquidambar	styraciflua		L.	Olson	5727	5	stem	4.86	25.0291	1296.89	3.28
Koçillari et al. 2021 PNAS	angiosperm	Saxifragales	Altingiaceae	Liquidambar	styraciflua		L.	Olson	5727	6	stem	5.45	25.1434	980.731	2.12
Koçillari et al. 2021 PNAS	angiosperm	Saxifragales	Altingiaceae	Liquidambar	styraciflua		L.	Olson	5727	8	stem	5.22	28.7625	1009.73	3.4
Koçillari et al. 2021 PNAS	angiosperm	Saxifragales	Altingiaceae	Liquidambar	styraciflua		L.	Olson	5727	10	stem	4.85	27.4672	894.21	2.8
Koçillari et al. 2021 PNAS	angiosperm	Saxifragales	Altingiaceae	Liquidambar	styraciflua		L.	Olson	5727	20	stem	5.82	28.9149	892.807	2.68
Koçillari et al. 2021 PNAS	angiosperm	Saxifragales	Altingiaceae	Liquidambar	styraciflua		L.	Olson	5727	30	stem	6.35	31.6197	778.692	2.48
Koçillari et al. 2021 PNAS	angiosperm	Saxifragales	Altingiaceae	Liquidambar	styraciflua		L.	Olson	5727	60	stem	14.81	36.4579	460.191	2.16
Koçillari et al. 2021 PNAS	angiosperm	Saxifragales	Altingiaceae	Liquidambar	styraciflua		L.	Olson	5727	120	stem	21.8	42.058	385.371	1.68
Koçillari et al. 2021 PNAS	angiosperm	Saxifragales	Altingiaceae	Liquidambar	styraciflua		L.	Olson	5727	240	stem	30	52.4963	321.298	1.4
Koçillari et al. 2021 PNAS	angiosperm	Saxifragales	Altingiaceae	Liquidambar	styraciflua		L.	Olson	5727	730	stem	41.6	50.2867	241.792	1.6
Koçillari et al. 2021 PNAS	angiosperm	Saxifragales	Altingiaceae	Liquidambar	styraciflua		L.	Olson	5727	960	stem	100.3	62.0203	171.64	1.44
Koçillari et al. 2021 PNAS	angiosperm	Saxifragales	Altingiaceae	Liquidambar	styraciflua		L.	Olson	5727	1500	stem		61.4869	127.677	1.52
Koçillari et al. 2021 PNAS	angiosperm	Solanales	Convolvulaceae	Ipomoea	wolcottiana		Rose	Olson	5672	1	stem	0.76	11.8776	1556.07	4
Koçillari et al. 2021 PNAS	angiosperm	Solanales	Convolvulaceae	Ipomoea	wolcottiana		Rose	Olson	5672	2	stem	1.61	12.348	852.336	3.84
Koçillari et al. 2021 PNAS	angiosperm	Solanales	Convolvulaceae	Ipomoea	wolcottiana		Rose	Olson	5672	3	stem	1.66	14.9744	1089.76	2.56
Koçillari et al. 2021 PNAS	angiosperm	Solanales	Convolvulaceae	Ipomoea	wolcottiana		Rose	Olson	5672	4	stem	1.88	25.7152	725.937	2.08
Koçillari et al. 2021 PNAS	angiosperm	Solanales	Convolvulaceae	Ipomoea	wolcottiana		Rose	Olson	5672	5	stem	1.86	26.4208	576.053	2.41667
Koçillari et al. 2021 PNAS	angiosperm	Solanales	Convolvulaceae	Ipomoea	wolcottiana		Rose	Olson	5672	6	stem	2.66	37.7104	556.41	3.36
Koçillari et al. 2021 PNAS	angiosperm	Solanales	Convolvulaceae	Ipomoea	wolcottiana		Rose	Olson	5672	8	stem	2.43	32.8888	462.038	2.56
Koçillari et al. 2021 PNAS	angiosperm	Solanales	Convolvulaceae	Ipomoea	wolcottiana		Rose	Olson	5672	10	stem	2.34	36.1816	447.519	2.88
Koçillari et al. 2021 PNAS	angiosperm	Solanales	Convolvulaceae	Ipomoea	wolcottiana		Rose	Olson	5672	20	stem	3.3	54.292	106.328	2.16
Koçillari et al. 2021 PNAS	angiosperm	Solanales	Convolvulaceae	Ipomoea	wolcottiana		Rose	Olson	5672	30	stem	4.72	67.2828	34.1618	1.24
Koçillari et al. 2021 PNAS	angiosperm	Solanales	Convolvulaceae	Ipomoea	wolcottiana		Rose	Olson	5672	60	stem	7.42	82.992	19.216	1.2
Koçillari et al. 2021 PNAS	angiosperm	Solanales	Convolvulaceae	Ipomoea	wolcottiana		Rose	Olson	5672	120	stem	18	101.803	88.7967	1.52
Koçillari et al. 2021 PNAS	angiosperm	Solanales	Convolvulaceae	Ipomoea	wolcottiana		Rose	Olson	5672	240	stem	57	102.851	20.07	1.28
Koçillari et al. 2021 PNAS	angiosperm	Solanales	Convolvulaceae	Ipomoea	wolcottiana		Rose	Olson	5672	480	stem	89.1268	149.781	25.6213	1.16
Koçillari et al. 2021 PNAS	angiosperm	Solanales	Convolvulaceae	Ipomoea	wolcottiana		Rose	Olson	5672	950	stem	369.239	115.003	8.11342	1.36
Koçillari et al. 2021 PNAS	angiosperm	Vitales	Vitaceae	Cissus	verticillata		(L.) Nicolson & C.E.Jarvis	Echeverria	84	1	stem	1.91	27.2386	611.729	3.68
Koçillari et al. 2021 PNAS	angiosperm	Vitales	Vitaceae	Cissus	verticillata		(L.) Nicolson & C.E.Jarvis	Echeverria	84	2	stem	2.85	30.8959	615.471	3.92
Koçillari et al. 2021 PNAS	angiosperm	Vitales	Vitaceae	Cissus	verticillata		(L.) Nicolson & C.E.Jarvis	Echeverria	84	3	stem	2.33	34.4388	427.93	3.56
Koçillari et al. 2021 PNAS	angiosperm	Vitales	Vitaceae	Cissus	verticillata		(L.) Nicolson & C.E.Jarvis	Echeverria	84	4	stem	2.38	40.0389	452.717	3.32
Koçillari et al. 2021 PNAS	angiosperm	Vitales	Vitaceae	Cissus	verticillata		(L.) Nicolson & C.E.Jarvis	Echeverria	84	5	stem	2.46	41.6389	405.014	3.16
Koçillari et al. 2021 PNAS	angiosperm	Vitales	Vitaceae	Cissus	verticillata		(L.) Nicolson & C.E.Jarvis	Echeverria	84	6	stem	2.69	39.3151	412.029	2.76
Koçillari et al. 2021 PNAS	angiosperm	Vitales	Vitaceae	Cissus	verticillata		(L.) Nicolson & C.E.Jarvis	Echeverria	84	8	stem	2.64	37.4484	385.839	2.2
Koçillari et al. 2021 PNAS	angiosperm	Vitales	Vitaceae	Cissus	verticillata		(L.) Nicolson & C.E.Jarvis	Echeverria	84	10	stem	2.76	48.8436	416.706	2.6
Koçillari et al. 2021 PNAS	angiosperm	Vitales	Vitaceae	Cissus	verticillata		(L.) Nicolson & C.E.Jarvis	Echeverria	84	20	stem	2.71	46.2104	294.173	2.36
Koçillari et al. 2021 PNAS	angiosperm	Vitales	Vitaceae	Cissus	verticillata		(L.) Nicolson & C.E.Jarvis	Echeverria	84	30	stem	2.91	50.8201	284.819	1.96
Koçillari et al. 2021 PNAS	angiosperm	Vitales	Vitaceae	Cissus	verticillata		(L.) Nicolson & C.E.Jarvis	Echeverria	84	60	stem	6.8	65.6698	98.6811	1.68
Koçillari et al. 2021 PNAS	angiosperm	Vitales	Vitaceae	Cissus	verticillata		(L.) Nicolson & C.E.Jarvis	Echeverria	84	120	stem	9.68	122.853	60.3311	1.56
Koçillari et al. 2021 PNAS	angiosperm	Vitales	Vitaceae	Cissus	verticillata		(L.) Nicolson & C.E.Jarvis	Echeverria	84	240	stem	12.11	145.4	42.5592	1.4
Koçillari et al. 2021 PNAS	angiosperm	Vitales	Vitaceae	Cissus	verticillata		(L.) Nicolson & C.E.Jarvis	Echeverria	84	480	stem	13.49	164.211	8.69565	1.44
Koçillari et al. 2021 PNAS	angiosperm	Vitales	Vitaceae	Cissus	verticillata		(L.) Nicolson & C.E.Jarvis	Echeverria	84	960	stem	14.9	194.54	5.35714	1.48
Koçillari et al. 2021 PNAS	angiosperm	Vitales	Vitaceae	Cissus	verticillata		(L.) Nicolson & C.E.Jarvis	Echeverria	84	1233	stem	32.55	153.349	10.0932	1.64
Koçillari et al. 2021 PNAS	angiosperm	Zingiberales	Strelitziaceae	Strelitzia	nicolai		Regel & K.Koch	Olson	5616	1	leaf		35.9632	0
Koçillari et al. 2021 PNAS	angiosperm	Zingiberales	Strelitziaceae	Strelitzia	nicolai		Regel & K.Koch	Olson	5616	2	leaf		44.7564	0
Koçillari et al. 2021 PNAS	angiosperm	Zingiberales	Strelitziaceae	Strelitzia	nicolai		Regel & K.Koch	Olson	5616	3	leaf		39.7176	0
Koçillari et al. 2021 PNAS	angiosperm	Zingiberales	Strelitziaceae	Strelitzia	nicolai		Regel & K.Koch	Olson	5616	4	leaf		42.1876	0
Koçillari et al. 2021 PNAS	angiosperm	Zingiberales	Strelitziaceae	Strelitzia	nicolai		Regel & K.Koch	Olson	5616	5	leaf		45.2504	0
Koçillari et al. 2021 PNAS	angiosperm	Zingiberales	Strelitziaceae	Strelitzia	nicolai		Regel & K.Koch	Olson	5616	6	leaf		51.5736	0
Koçillari et al. 2021 PNAS	angiosperm	Zingiberales	Strelitziaceae	Strelitzia	nicolai		Regel & K.Koch	Olson	5616	8	leaf		57.798	0
Koçillari et al. 2021 PNAS	angiosperm	Zingiberales	Strelitziaceae	Strelitzia	nicolai		Regel & K.Koch	Olson	5616	10	leaf		61.256	0
Koçillari et al. 2021 PNAS	angiosperm	Zingiberales	Strelitziaceae	Strelitzia	nicolai		Regel & K.Koch	Olson	5616	20	leaf		75.2856	0
Koçillari et al. 2021 PNAS	angiosperm	Zingiberales	Strelitziaceae	Strelitzia	nicolai		Regel & K.Koch	Olson	5616	30	leaf		61.8488	0
Koçillari et al. 2021 PNAS	angiosperm	Zingiberales	Strelitziaceae	Strelitzia	nicolai		Regel & K.Koch	Olson	5616	60	leaf		82.992	0
Koçillari et al. 2021 PNAS	angiosperm	Zingiberales	Strelitziaceae	Strelitzia	nicolai		Regel & K.Koch	Olson	5616	130	leaf		135.85	0
Koçillari et al. 2021 PNAS	angiosperm	Zingiberales	Strelitziaceae	Strelitzia	nicolai		Regel & K.Koch	Olson	5616	231	stem	126	132.59	3.8432	1.2
Koçillari et al. 2021 PNAS	angiosperm	Zingiberales	Strelitziaceae	Strelitzia	nicolai		Regel & K.Koch	Olson	5616	232	stem	126	149.287	17.0809	1.72
Koçillari et al. 2021 PNAS	angiosperm	Zingiberales	Strelitziaceae	Strelitzia	nicolai		Regel & K.Koch	Olson	5616	233	stem	126	149.089	8.11342	1.52
Koçillari et al. 2021 PNAS	angiosperm	Zingiberales	Strelitziaceae	Strelitzia	nicolai		Regel & K.Koch	Olson	5616	234	stem	126	127.254	7.25937	1.24
Koçillari et al. 2021 PNAS	angiosperm	Zingiberales	Strelitziaceae	Strelitzia	nicolai		Regel & K.Koch	Olson	5616	235	stem	126	150.472	7.6864	1.32
Koçillari et al. 2021 PNAS	angiosperm	Zingiberales	Strelitziaceae	Strelitzia	nicolai		Regel & K.Koch	Olson	5616	236	stem	126	156.203	8.54044	1.4
Koçillari et al. 2021 PNAS	angiosperm	Zingiberales	Strelitziaceae	Strelitzia	nicolai		Regel & K.Koch	Olson	5616	238	stem	126	163.415	1.28107	1.4
Koçillari et al. 2021 PNAS	angiosperm	Zingiberales	Strelitziaceae	Strelitzia	nicolai		Regel & K.Koch	Olson	5616	240	stem	126	156.302	5.55129	1.24
Koçillari et al. 2021 PNAS	angiosperm	Zingiberales	Strelitziaceae	Strelitzia	nicolai		Regel & K.Koch	Olson	5616	250	stem	126	181.199	1.70809	1.16
Koçillari et al. 2021 PNAS	angiosperm	Zingiberales	Strelitziaceae	Strelitzia	nicolai		Regel & K.Koch	Olson	5616	260	stem	126	171.714	4.69724	1.28
Koçillari et al. 2021 PNAS	angiosperm	Zingiberales	Strelitziaceae	Strelitzia	nicolai		Regel & K.Koch	Olson	5616	290	stem	92.3099	172.011	1.70809	1.08
Koçillari et al. 2021 PNAS	angiosperm	Zingiberales	Strelitziaceae	Strelitzia	nicolai		Regel & K.Koch	Olson	5616	350	stem	101.859	190.19	6.40533	1.70833
Koçillari et al. 2021 PNAS	angiosperm	Zingiberales	Strelitziaceae	Strelitzia	nicolai		Regel & K.Koch	Olson	5616	470	stem	103.451	183.373	1.28107	1.08
Koçillari et al. 2021 PNAS	angiosperm	Zingiberales	Strelitziaceae	Strelitzia	nicolai		Regel & K.Koch	Olson	5616	710	stem	117.775	151.263	4.69724	1.56
Koçillari et al. 2021 PNAS	angiosperm	Zygophyllales	Zygophyllaceae	Guaiacum	coulteri		A. Gray	Olson	5668	1	stem	2.34	16.3856	794.261	1.2
Koçillari et al. 2021 PNAS	angiosperm	Zygophyllales	Zygophyllaceae	Guaiacum	coulteri		A. Gray	Olson	5668	2	stem	1.97	20.2664	450.081	1.2
Koçillari et al. 2021 PNAS	angiosperm	Zygophyllales	Zygophyllaceae	Guaiacum	coulteri		A. Gray	Olson	5668	3	stem	3.52	19.5216	410.795	1.08
Koçillari et al. 2021 PNAS	angiosperm	Zygophyllales	Zygophyllaceae	Guaiacum	coulteri		A. Gray	Olson	5668	4	stem	2.37	23.0104	189.171	1
Koçillari et al. 2021 PNAS	angiosperm	Zygophyllales	Zygophyllaceae	Guaiacum	coulteri		A. Gray	Olson	5668	5	stem	2	26.92	441.494	1.32
Koçillari et al. 2021 PNAS	angiosperm	Zygophyllales	Zygophyllaceae	Guaiacum	coulteri		A. Gray	Olson	5668	6	stem	2.69	24.304	203.689	1.04
Koçillari et al. 2021 PNAS	angiosperm	Zygophyllales	Zygophyllaceae	Guaiacum	coulteri		A. Gray	Olson	5668	8	stem	3.6	28.0672	211.803	1.16
Koçillari et al. 2021 PNAS	angiosperm	Zygophyllales	Zygophyllaceae	Guaiacum	coulteri		A. Gray	Olson	5668	10	stem	2.75	34.4568	117.431	1
Koçillari et al. 2021 PNAS	angiosperm	Zygophyllales	Zygophyllaceae	Guaiacum	coulteri		A. Gray	Olson	5668	20	stem	3.77	26.852	75.1559	1
Koçillari et al. 2021 PNAS	angiosperm	Zygophyllales	Zygophyllaceae	Guaiacum	coulteri		A. Gray	Olson	5668	30	stem	4.57	38.2592	76.0099	1
Koçillari et al. 2021 PNAS	angiosperm	Zygophyllales	Zygophyllaceae	Guaiacum	coulteri		A. Gray	Olson	5668	60	stem	5.4	36.2208	67.4695	2.22
Koçillari et al. 2021 PNAS	angiosperm	Zygophyllales	Zygophyllaceae	Guaiacum	coulteri		A. Gray	Olson	5668	120	stem	10.74	60.2112	47.8265	1.04
Koçillari et al. 2021 PNAS	angiosperm	Zygophyllales	Zygophyllaceae	Guaiacum	coulteri		A. Gray	Olson	5668	240	stem	18.44	57.2052	28.1834	1
Koçillari et al. 2021 PNAS	angiosperm	Zygophyllales	Zygophyllaceae	Guaiacum	coulteri		A. Gray	Olson	5668	480	stem	79.5775	60.3668	150.312	1
Koçillari et al. 2021 PNAS	angiosperm	Zygophyllales	Zygophyllaceae	Guaiacum	coulteri		A. Gray	Olson	5668	720	stem	254.648	49.9928	5.97831	1
Koçillari et al. 2021 PNAS	gymnosperm	Cycadales	Zamiaceae	Dioon	planifolium		Salas-Mor., Chemnick & T.J.Greg.	Olson	5715	1	leaf		6.7424	0
Koçillari et al. 2021 PNAS	gymnosperm	Cycadales	Zamiaceae	Dioon	planifolium		Salas-Mor., Chemnick & T.J.Greg.	Olson	5715	2	leaf		7.5656	0
Koçillari et al. 2021 PNAS	gymnosperm	Cycadales	Zamiaceae	Dioon	planifolium		Salas-Mor., Chemnick & T.J.Greg.	Olson	5715	3	leaf		9.7608	0
Koçillari et al. 2021 PNAS	gymnosperm	Cycadales	Zamiaceae	Dioon	planifolium		Salas-Mor., Chemnick & T.J.Greg.	Olson	5715	4	leaf		9.9176	0
Koçillari et al. 2021 PNAS	gymnosperm	Cycadales	Zamiaceae	Dioon	planifolium		Salas-Mor., Chemnick & T.J.Greg.	Olson	5715	5	leaf		11.3288	0
Koçillari et al. 2021 PNAS	gymnosperm	Cycadales	Zamiaceae	Dioon	planifolium		Salas-Mor., Chemnick & T.J.Greg.	Olson	5715	6	leaf		11.4856	0
Koçillari et al. 2021 PNAS	gymnosperm	Cycadales	Zamiaceae	Dioon	planifolium		Salas-Mor., Chemnick & T.J.Greg.	Olson	5715	8	leaf		15.4056	0
Koçillari et al. 2021 PNAS	gymnosperm	Cycadales	Zamiaceae	Dioon	planifolium		Salas-Mor., Chemnick & T.J.Greg.	Olson	5715	10	leaf		17.2872	0
Koçillari et al. 2021 PNAS	gymnosperm	Cycadales	Zamiaceae	Dioon	planifolium		Salas-Mor., Chemnick & T.J.Greg.	Olson	5715	20	leaf		21.3248	0
Koçillari et al. 2021 PNAS	gymnosperm	Cycadales	Zamiaceae	Dioon	planifolium		Salas-Mor., Chemnick & T.J.Greg.	Olson	5715	30	leaf		22.3832	0
Koçillari et al. 2021 PNAS	gymnosperm	Cycadales	Zamiaceae	Dioon	planifolium		Salas-Mor., Chemnick & T.J.Greg.	Olson	5715	60	leaf		23.4416	0
Koçillari et al. 2021 PNAS	gymnosperm	Cycadales	Zamiaceae	Dioon	planifolium		Salas-Mor., Chemnick & T.J.Greg.	Olson	5715	120	leaf		29.0864	0
Koçillari et al. 2021 PNAS	gymnosperm	Cycadales	Zamiaceae	Dioon	planifolium		Salas-Mor., Chemnick & T.J.Greg.	Olson	5715	152	stem	222.817	27.0088	322.829
Koçillari et al. 2021 PNAS	gymnosperm	Cycadales	Zamiaceae	Dioon	planifolium		Salas-Mor., Chemnick & T.J.Greg.	Olson	5715	310	stem	178.254	26.048	816.217
Koçillari et al. 2021 PNAS	gymnosperm	Ginkgoales	Ginkgoaceae	Ginkgo	biloba		L.	Olson	5729	1	stem	5	14.308	2948.16
Koçillari et al. 2021 PNAS	gymnosperm	Ginkgoales	Ginkgoaceae	Ginkgo	biloba		L.	Olson	5729	2	stem	5	18.5416	2936.2
Koçillari et al. 2021 PNAS	gymnosperm	Ginkgoales	Ginkgoaceae	Ginkgo	biloba		L.	Olson	5729	3	stem	5	16.6208	2632.16
Koçillari et al. 2021 PNAS	gymnosperm	Ginkgoales	Ginkgoaceae	Ginkgo	biloba		L.	Olson	5729	4	stem	4.5	18.7768	2871.3
Koçillari et al. 2021 PNAS	gymnosperm	Ginkgoales	Ginkgoaceae	Ginkgo	biloba		L.	Olson	5729	5	stem	5	19.208	2536.51
Koçillari et al. 2021 PNAS	gymnosperm	Ginkgoales	Ginkgoaceae	Ginkgo	biloba		L.	Olson	5729	6	stem	4.5	17.6008	2896.92
Koçillari et al. 2021 PNAS	gymnosperm	Ginkgoales	Ginkgoaceae	Ginkgo	biloba		L.	Olson	5729	8	stem	5	19.0512	2922.54
Koçillari et al. 2021 PNAS	gymnosperm	Ginkgoales	Ginkgoaceae	Ginkgo	biloba		L.	Olson	5729	10	stem	5.5	20.6192	2367.41
Koçillari et al. 2021 PNAS	gymnosperm	Ginkgoales	Ginkgoaceae	Ginkgo	biloba		L.	Olson	5729	20	stem	6	18.424	2454.52
Koçillari et al. 2021 PNAS	gymnosperm	Ginkgoales	Ginkgoaceae	Ginkgo	biloba		L.	Olson	5729	30	stem	8	20.8544	2709.03
Koçillari et al. 2021 PNAS	gymnosperm	Ginkgoales	Ginkgoaceae	Ginkgo	biloba		L.	Olson	5729	60	stem	13.32	19.3256	2422.07
Koçillari et al. 2021 PNAS	gymnosperm	Ginkgoales	Ginkgoaceae	Ginkgo	biloba		L.	Olson	5729	120	stem	23.78	25.5584	1723.46
Koçillari et al. 2021 PNAS	gymnosperm	Ginkgoales	Ginkgoaceae	Ginkgo	biloba		L.	Olson	5729	240	stem	45.2	21.7952	1725.17
Koçillari et al. 2021 PNAS	gymnosperm	Ginkgoales	Ginkgoaceae	Ginkgo	biloba		L.	Olson	5729	406	stem	73.2749	25.3232	1639.76
Koçillari et al. 2021 PNAS	gymnosperm	Ginkgoales	Ginkgoaceae	Ginkgo	biloba		L.	Olson	5729	1000	stem	299.211	32.9672	953.113
	gymnosperm	Gnetales	Ephedraceae	Ephedra	compacta		Rose	Olson	5599	1	stem	1.24	6.5464	0
	gymnosperm	Gnetales	Ephedraceae	Ephedra	compacta		Rose	Olson	5599	2	stem	1.26	7.0168	0
	gymnosperm	Gnetales	Ephedraceae	Ephedra	compacta		Rose	Olson	5599	3	stem	1.31	13.0928	312.58	1.04
	gymnosperm	Gnetales	Ephedraceae	Ephedra	compacta		Rose	Olson	5599	4	stem	1.34	13.7984	288.667	1
	gymnosperm	Gnetales	Ephedraceae	Ephedra	compacta		Rose	Olson	5599	5	stem	2.3	18.3848	288.667	1
	gymnosperm	Gnetales	Ephedraceae	Ephedra	compacta		Rose	Olson	5599	6	stem	3.2	20.1096	317.704	1
	gymnosperm	Gnetales	Ephedraceae	Ephedra	compacta		Rose	Olson	5599	8	stem	3.2	17.9536	256.213	1
	gymnosperm	Gnetales	Ephedraceae	Ephedra	compacta		Rose	Olson	5599	10	stem	2.26	19.404	368.947	1
	gymnosperm	Gnetales	Ephedraceae	Ephedra	compacta		Rose	Olson	5599	33	stem	3.99	19.7568	140.917	1
Koçillari et al. 2021 PNAS	gymnosperm	Gnetales	Ephedraceae	Ephedra	viridis		Coville	Olson	5735	1	stem	1.1	12.36	981.743	1
Koçillari et al. 2021 PNAS	gymnosperm	Gnetales	Ephedraceae	Ephedra	viridis		Coville	Olson	5735	2	stem	1.1	9.12	697.925	1
Koçillari et al. 2021 PNAS	gymnosperm	Gnetales	Ephedraceae	Ephedra	viridis		Coville	Olson	5735	3	stem	1.3	8.08	711.203	1
Koçillari et al. 2021 PNAS	gymnosperm	Gnetales	Ephedraceae	Ephedra	viridis		Coville	Olson	5735	4	stem	1.3	14.76	653.112	1
Koçillari et al. 2021 PNAS	gymnosperm	Gnetales	Ephedraceae	Ephedra	viridis		Coville	Olson	5735	5	stem	1.5	12.64	575.104	1
Koçillari et al. 2021 PNAS	gymnosperm	Gnetales	Ephedraceae	Ephedra	viridis		Coville	Olson	5735	6	stem	1.8	15.6	589.627	1
Koçillari et al. 2021 PNAS	gymnosperm	Gnetales	Ephedraceae	Ephedra	viridis		Coville	Olson	5735	8	stem	1.9	18.72	775.519	1
Koçillari et al. 2021 PNAS	gymnosperm	Gnetales	Ephedraceae	Ephedra	viridis		Coville	Olson	5735	10	stem	2.1	17.4	725.311	1
Koçillari et al. 2021 PNAS	gymnosperm	Gnetales	Ephedraceae	Ephedra	viridis		Coville	Olson	5735	20	stem	2.8	19.36	492.946	1
Koçillari et al. 2021 PNAS	gymnosperm	Gnetales	Ephedraceae	Ephedra	viridis		Coville	Olson	5735	30	stem	7	28.8	261.411	1.04
Koçillari et al. 2021 PNAS	gymnosperm	Gnetales	Ephedraceae	Ephedra	viridis		Coville	Olson	5735	60	stem	14	43.72	200	1
Koçillari et al. 2021 PNAS	gymnosperm	Gnetales	Ephedraceae	Ephedra	viridis		Coville	Olson	5735	183	stem	33	31.48	209.129	1
Koçillari et al. 2021 PNAS	gymnosperm	Pinales	Cupressaceae	Sequoia	sempervirens		(D.Don) Endl.	Williams	M11	35	stem		6.05558
Koçillari et al. 2021 PNAS	gymnosperm	Pinales	Cupressaceae	Sequoia	sempervirens		(D.Don) Endl.	Williams	M11	41	stem		7.58719
Koçillari et al. 2021 PNAS	gymnosperm	Pinales	Cupressaceae	Sequoia	sempervirens		(D.Don) Endl.	Williams	M11	44	stem		11.2698
Koçillari et al. 2021 PNAS	gymnosperm	Pinales	Cupressaceae	Sequoia	sempervirens		(D.Don) Endl.	Williams	M11	50	stem		12.1779
Koçillari et al. 2021 PNAS	gymnosperm	Pinales	Cupressaceae	Sequoia	sempervirens		(D.Don) Endl.	Williams	M11	60	stem		15.0978
Koçillari et al. 2021 PNAS	gymnosperm	Pinales	Cupressaceae	Sequoia	sempervirens		(D.Don) Endl.	Williams	M11	70	stem		15.3209
Koçillari et al. 2021 PNAS	gymnosperm	Pinales	Cupressaceae	Sequoia	sempervirens		(D.Don) Endl.	Williams	M11	81	stem		16.7027
Koçillari et al. 2021 PNAS	gymnosperm	Pinales	Cupressaceae	Sequoia	sempervirens		(D.Don) Endl.	Williams	M11	130	stem		19.9348
Koçillari et al. 2021 PNAS	gymnosperm	Pinales	Cupressaceae	Sequoia	sempervirens		(D.Don) Endl.	Williams	M11	180	stem		22.9222
Koçillari et al. 2021 PNAS	gymnosperm	Pinales	Cupressaceae	Sequoia	sempervirens		(D.Don) Endl.	Williams	M11	208	stem		23.0138
Koçillari et al. 2021 PNAS	gymnosperm	Pinales	Cupressaceae	Sequoia	sempervirens		(D.Don) Endl.	Williams	M11	310	stem		26.7252
Koçillari et al. 2021 PNAS	gymnosperm	Pinales	Cupressaceae	Sequoia	sempervirens		(D.Don) Endl.	Williams	M11	380	stem		30.3575
Koçillari et al. 2021 PNAS	gymnosperm	Pinales	Cupressaceae	Sequoia	sempervirens		(D.Don) Endl.	Williams	M11	480	stem		28.0337
Koçillari et al. 2021 PNAS	gymnosperm	Pinales	Cupressaceae	Sequoia	sempervirens		(D.Don) Endl.	Williams	M11	580	stem		29.7691
Koçillari et al. 2021 PNAS	gymnosperm	Pinales	Cupressaceae	Sequoia	sempervirens		(D.Don) Endl.	Williams	M11	1590	stem		39.4204
Koçillari et al. 2021 PNAS	gymnosperm	Pinales	Cupressaceae	Sequoia	sempervirens		(D.Don) Endl.	Williams	M11	2020	stem		39.9703
Koçillari et al. 2021 PNAS	gymnosperm	Pinales	Cupressaceae	Sequoia	sempervirens		(D.Don) Endl.	Williams	M11	2440	stem		45.3985
Koçillari et al. 2021 PNAS	gymnosperm	Pinales	Cupressaceae	Sequoia	sempervirens		(D.Don) Endl.	Williams	M11	2980	stem		44.7491
Koçillari et al. 2021 PNAS	gymnosperm	Pinales	Cupressaceae	Sequoia	sempervirens		(D.Don) Endl.	Williams	M11	3030	stem		43.1866
Koçillari et al. 2021 PNAS	gymnosperm	Pinales	Cupressaceae	Sequoia	sempervirens		(D.Don) Endl.	Williams	M11	3430	stem		43.8159
Koçillari et al. 2021 PNAS	gymnosperm	Pinales	Cupressaceae	Sequoia	sempervirens		(D.Don) Endl.	Williams	M11	4400	stem		47.2193
Koçillari et al. 2021 PNAS	gymnosperm	Pinales	Cupressaceae	Sequoia	sempervirens		(D.Don) Endl.	Williams	M11	5480	stem		50.3606
Koçillari et al. 2021 PNAS	gymnosperm	Pinales	Cupressaceae	Sequoia	sempervirens		(D.Don) Endl.	Williams	M11	6480	stem		44.5532
Koçillari et al. 2021 PNAS	gymnosperm	Pinales	Cupressaceae	Sequoia	sempervirens		(D.Don) Endl.	Williams	M11	8480	stem		60.7509
Koçillari et al. 2021 PNAS	gymnosperm	Pinales	Cupressaceae	Sequoia	sempervirens		(D.Don) Endl.	Williams	M11	9480	stem		51.8971
Koçillari et al. 2021 PNAS	gymnosperm	Pinales	Cupressaceae	Sequoia	sempervirens		(D.Don) Endl.	Williams	M11	10280	stem	3310	41.2628
Koçillari et al. 2021 PNAS	gymnosperm	Pinales	Cupressaceae	Sequoia	sempervirens		(D.Don) Endl.	Williams	S159	85	stem		12.5064
Koçillari et al. 2021 PNAS	gymnosperm	Pinales	Cupressaceae	Sequoia	sempervirens		(D.Don) Endl.	Williams	S159	116	stem		18.3008
Koçillari et al. 2021 PNAS	gymnosperm	Pinales	Cupressaceae	Sequoia	sempervirens		(D.Don) Endl.	Williams	S159	260	stem		28.1664
Koçillari et al. 2021 PNAS	gymnosperm	Pinales	Cupressaceae	Sequoia	sempervirens		(D.Don) Endl.	Williams	S159	400	stem		29.6851
Koçillari et al. 2021 PNAS	gymnosperm	Pinales	Cupressaceae	Sequoia	sempervirens		(D.Don) Endl.	Williams	S159	470	stem		35.843
Koçillari et al. 2021 PNAS	gymnosperm	Pinales	Cupressaceae	Sequoia	sempervirens		(D.Don) Endl.	Williams	S159	570	stem		32.9327
Koçillari et al. 2021 PNAS	gymnosperm	Pinales	Cupressaceae	Sequoia	sempervirens		(D.Don) Endl.	Williams	S159	680	stem		29.9424
Koçillari et al. 2021 PNAS	gymnosperm	Pinales	Cupressaceae	Sequoia	sempervirens		(D.Don) Endl.	Williams	S159	1160	stem		34.8676
Koçillari et al. 2021 PNAS	gymnosperm	Pinales	Cupressaceae	Sequoia	sempervirens		(D.Don) Endl.	Williams	S159	1660	stem		40.8439
Koçillari et al. 2021 PNAS	gymnosperm	Pinales	Cupressaceae	Sequoia	sempervirens		(D.Don) Endl.	Williams	S159	2110	stem		41.9667
Koçillari et al. 2021 PNAS	gymnosperm	Pinales	Cupressaceae	Sequoia	sempervirens		(D.Don) Endl.	Williams	S159	2610	stem		41.1459
Koçillari et al. 2021 PNAS	gymnosperm	Pinales	Cupressaceae	Sequoia	sempervirens		(D.Don) Endl.	Williams	S159	3610	stem		39.1481
Koçillari et al. 2021 PNAS	gymnosperm	Pinales	Cupressaceae	Sequoia	sempervirens		(D.Don) Endl.	Williams	S159	4610	stem		39.9613
Koçillari et al. 2021 PNAS	gymnosperm	Pinales	Cupressaceae	Sequoia	sempervirens		(D.Don) Endl.	Williams	S159	5610	stem		44.1664
Koçillari et al. 2021 PNAS	gymnosperm	Pinales	Cupressaceae	Sequoia	sempervirens		(D.Don) Endl.	Williams	S159	6760	stem		43.4032
Koçillari et al. 2021 PNAS	gymnosperm	Pinales	Cupressaceae	Sequoia	sempervirens		(D.Don) Endl.	Williams	S159	7760	stem		47.4917
Koçillari et al. 2021 PNAS	gymnosperm	Pinales	Cupressaceae	Sequoia	sempervirens		(D.Don) Endl.	Williams	S159	8760	stem		49.5649
Koçillari et al. 2021 PNAS	gymnosperm	Pinales	Cupressaceae	Sequoia	sempervirens		(D.Don) Endl.	Williams	S159	9760	stem		50.4518
Koçillari et al. 2021 PNAS	gymnosperm	Pinales	Cupressaceae	Sequoia	sempervirens		(D.Don) Endl.	Williams	S159	10260	stem	3390	48.3561
Koçillari et al. 2021 PNAS	gymnosperm	Pinales	Cupressaceae	Sequoiadendron	giganteum		(Lindl.) J.Buchholz	Williams	Barad-dur	60	stem		9.16481
Koçillari et al. 2021 PNAS	gymnosperm	Pinales	Cupressaceae	Sequoiadendron	giganteum		(Lindl.) J.Buchholz	Williams	Barad-dur	440	stem		22.5305
Koçillari et al. 2021 PNAS	gymnosperm	Pinales	Cupressaceae	Sequoiadendron	giganteum		(Lindl.) J.Buchholz	Williams	Barad-dur	2070	stem		29.3625
Koçillari et al. 2021 PNAS	gymnosperm	Pinales	Cupressaceae	Sequoiadendron	giganteum		(Lindl.) J.Buchholz	Williams	Brunelleschi	40	stem		8.51644
Koçillari et al. 2021 PNAS	gymnosperm	Pinales	Cupressaceae	Sequoiadendron	giganteum		(Lindl.) J.Buchholz	Williams	Brunelleschi	70	stem		8.45493
Koçillari et al. 2021 PNAS	gymnosperm	Pinales	Cupressaceae	Sequoiadendron	giganteum		(Lindl.) J.Buchholz	Williams	Brunelleschi	250	stem		21.5348
Koçillari et al. 2021 PNAS	gymnosperm	Pinales	Cupressaceae	Sequoiadendron	giganteum		(Lindl.) J.Buchholz	Williams	Brunelleschi	480	stem		27.2529
Koçillari et al. 2021 PNAS	gymnosperm	Pinales	Cupressaceae	Sequoiadendron	giganteum		(Lindl.) J.Buchholz	Williams	Brunelleschi	980	stem		26.3733
Koçillari et al. 2021 PNAS	gymnosperm	Pinales	Cupressaceae	Sequoiadendron	giganteum		(Lindl.) J.Buchholz	Williams	Brunelleschi	1480	stem		29.3194
Koçillari et al. 2021 PNAS	gymnosperm	Pinales	Cupressaceae	Sequoiadendron	giganteum		(Lindl.) J.Buchholz	Williams	Brunelleschi	1980	stem		30.4562
Koçillari et al. 2021 PNAS	gymnosperm	Pinales	Cupressaceae	Sequoiadendron	giganteum		(Lindl.) J.Buchholz	Williams	Brunelleschi	2480	stem		35.6987
Koçillari et al. 2021 PNAS	gymnosperm	Pinales	Cupressaceae	Sequoiadendron	giganteum		(Lindl.) J.Buchholz	Williams	Brunelleschi	3480	stem		37.4904
Koçillari et al. 2021 PNAS	gymnosperm	Pinales	Cupressaceae	Sequoiadendron	giganteum		(Lindl.) J.Buchholz	Williams	Brunelleschi	4480	stem		38.4102
Koçillari et al. 2021 PNAS	gymnosperm	Pinales	Cupressaceae	Sequoiadendron	giganteum		(Lindl.) J.Buchholz	Williams	Brunelleschi	5480	stem		37.5166
Koçillari et al. 2021 PNAS	gymnosperm	Pinales	Cupressaceae	Sequoiadendron	giganteum		(Lindl.) J.Buchholz	Williams	Brunelleschi	6480	stem		39.5815
Koçillari et al. 2021 PNAS	gymnosperm	Pinales	Cupressaceae	Sequoiadendron	giganteum		(Lindl.) J.Buchholz	Williams	Brunelleschi	7480	stem		38.5068
Koçillari et al. 2021 PNAS	gymnosperm	Pinales	Cupressaceae	Sequoiadendron	giganteum		(Lindl.) J.Buchholz	Williams	Brunelleschi	8480	stem		38.5762
Koçillari et al. 2021 PNAS	gymnosperm	Pinales	Cupressaceae	Sequoiadendron	giganteum		(Lindl.) J.Buchholz	Williams	Brunelleschi	9180	stem	4210	36.6203
Koçillari et al. 2021 PNAS	gymnosperm	Pinales	Pinaceae	Pinus	jeffreyi		A.Murray bis	Olson	5840	1	stem	12	4.32	6772.05
Koçillari et al. 2021 PNAS	gymnosperm	Pinales	Pinaceae	Pinus	jeffreyi		A.Murray bis	Olson	5840	2	stem	15	6.12	3930.41
Koçillari et al. 2021 PNAS	gymnosperm	Pinales	Pinaceae	Pinus	jeffreyi		A.Murray bis	Olson	5840	3	stem	14	8.6	4790.95
Koçillari et al. 2021 PNAS	gymnosperm	Pinales	Pinaceae	Pinus	jeffreyi		A.Murray bis	Olson	5840	4	stem	19	8.36	4399.96
Koçillari et al. 2021 PNAS	gymnosperm	Pinales	Pinaceae	Pinus	jeffreyi		A.Murray bis	Olson	5840	5	stem	20	9.68	4255.92
Koçillari et al. 2021 PNAS	gymnosperm	Pinales	Pinaceae	Pinus	jeffreyi		A.Murray bis	Olson	5840	6	stem	20	8.24	4231.6
Koçillari et al. 2021 PNAS	gymnosperm	Pinales	Pinaceae	Pinus	jeffreyi		A.Murray bis	Olson	5840	8	stem	15.2	11.64	3859.32
Koçillari et al. 2021 PNAS	gymnosperm	Pinales	Pinaceae	Pinus	jeffreyi		A.Murray bis	Olson	5840	10	stem	17	12.52	4409.32
Koçillari et al. 2021 PNAS	gymnosperm	Pinales	Pinaceae	Pinus	jeffreyi		A.Murray bis	Olson	5840	20	stem	24	18	2501.17
Koçillari et al. 2021 PNAS	gymnosperm	Pinales	Pinaceae	Pinus	jeffreyi		A.Murray bis	Olson	5840	30	stem	32	19.32	2031.62
Koçillari et al. 2021 PNAS	gymnosperm	Pinales	Pinaceae	Pinus	jeffreyi		A.Murray bis	Olson	5840	60	stem	36	20.28	2008.23
Koçillari et al. 2021 PNAS	gymnosperm	Pinales	Pinaceae	Pinus	jeffreyi		A.Murray bis	Olson	5840	120	stem	57.2958	21.08	1606.02
Koçillari et al. 2021 PNAS	gymnosperm	Pinales	Pinaceae	Pinus	jeffreyi		A.Murray bis	Olson	5840	240	stem	92.3099	27.28	1187.92
Koçillari et al. 2021 PNAS	gymnosperm	Pinales	Pinaceae	Pinus	jeffreyi		A.Murray bis	Olson	5840	480	stem	152.789	23.56	1110.28
Koçillari et al. 2021 PNAS	gymnosperm	Pinales	Pinaceae	Pinus	jeffreyi		A.Murray bis	Olson	5840	960	stem	251.465	40.84	721.635
Koçillari et al. 2021 PNAS	gymnosperm	Pinales	Pinaceae	Pinus	jeffreyi		A.Murray bis	Olson	5840	1780	stem	642.986	39.88	536.9
Koçillari et al. 2021 PNAS	gymnosperm	Pinales	Pinaceae	Pinus	jeffreyi		A.Murray bis	Olson	5840	3118	stem	1018.59	45.56	477.037
	gymnosperm	Pinales	Pinaceae	Pinus	jeffreyi		A.Murray bis	Olson	5840	3138	root	89.1268	54.8	402.207
	gymnosperm	Pinales	Pinaceae	Pinus	jeffreyi		A.Murray bis	Olson	5840	3158	root	34	51.56	410.626
Koçillari et al. 2021 PNAS	gymnosperm	Pinales	Podocarpaceae	Podocarpus	matudae		Lundell	Olson	5721	1	stem	5.18	8.0752	1468.96
Koçillari et al. 2021 PNAS	gymnosperm	Pinales	Podocarpaceae	Podocarpus	matudae		Lundell	Olson	5721	2	stem	5.65	9.4472	1441.63
Koçillari et al. 2021 PNAS	gymnosperm	Pinales	Podocarpaceae	Podocarpus	matudae		Lundell	Olson	5721	3	stem	5.91	9.7216	1504.83
Koçillari et al. 2021 PNAS	gymnosperm	Pinales	Podocarpaceae	Podocarpus	matudae		Lundell	Olson	5721	4	stem	5.3	9.604	1935.26
Koçillari et al. 2021 PNAS	gymnosperm	Pinales	Podocarpaceae	Podocarpus	matudae		Lundell	Olson	5721	5	stem	5.87	10.1136	1832.78
Koçillari et al. 2021 PNAS	gymnosperm	Pinales	Podocarpaceae	Podocarpus	matudae		Lundell	Olson	5721	6	stem	5.86	13.9944	1892.56
Koçillari et al. 2021 PNAS	gymnosperm	Pinales	Podocarpaceae	Podocarpus	matudae		Lundell	Olson	5721	8	stem	6.61	13.4064	2264.92
Koçillari et al. 2021 PNAS	gymnosperm	Pinales	Podocarpaceae	Podocarpus	matudae		Lundell	Olson	5721	10	stem	6.71	16.7384	1916.47
Koçillari et al. 2021 PNAS	gymnosperm	Pinales	Podocarpaceae	Podocarpus	matudae		Lundell	Olson	5721	20	stem	7.75	18.8944	2048
Koçillari et al. 2021 PNAS	gymnosperm	Pinales	Podocarpaceae	Podocarpus	matudae		Lundell	Olson	5721	30	stem	7.4	20.188	2162.44
Koçillari et al. 2021 PNAS	gymnosperm	Pinales	Podocarpaceae	Podocarpus	matudae		Lundell	Olson	5721	60	stem	10.59	21.0896	1786.66
Koçillari et al. 2021 PNAS	gymnosperm	Pinales	Podocarpaceae	Podocarpus	matudae		Lundell	Olson	5721	120	stem	14.97	24.108	1649.16
Koçillari et al. 2021 PNAS	gymnosperm	Pinales	Podocarpaceae	Podocarpus	matudae		Lundell	Olson	5721	240	stem	26.1	26.3424	1152.96
Koçillari et al. 2021 PNAS	gymnosperm	Pinales	Podocarpaceae	Podocarpus	matudae		Lundell	Olson	5721	480	stem	55.7042	23.5984	1274.23
Koçillari et al. 2021 PNAS	gymnosperm	Pinales	Podocarpaceae	Podocarpus	matudae		Lundell	Olson	5721	629	stem	87.5352	23.7944	1372.45
Koçillari et al. 2021 PNAS	pteridophyte	Equisetales	Equisetaceae	Equisetum	myriochaetum_carinal	carinal canal	Schltdl. & Cham.	Olson	5690	1	stem	1.69	50
Koçillari et al. 2021 PNAS	pteridophyte	Equisetales	Equisetaceae	Equisetum	myriochaetum_carinal	carinal canal	Schltdl. & Cham.	Olson	5690	2	stem	1.75	58.2
Koçillari et al. 2021 PNAS	pteridophyte	Equisetales	Equisetaceae	Equisetum	myriochaetum_carinal	carinal canal	Schltdl. & Cham.	Olson	5690	3	stem	1.7	53.16
Koçillari et al. 2021 PNAS	pteridophyte	Equisetales	Equisetaceae	Equisetum	myriochaetum_carinal	carinal canal	Schltdl. & Cham.	Olson	5690	4	stem	1.83	58.52
Koçillari et al. 2021 PNAS	pteridophyte	Equisetales	Equisetaceae	Equisetum	myriochaetum_carinal	carinal canal	Schltdl. & Cham.	Olson	5690	5	stem	1.73	55.72
Koçillari et al. 2021 PNAS	pteridophyte	Equisetales	Equisetaceae	Equisetum	myriochaetum_carinal	carinal canal	Schltdl. & Cham.	Olson	5690	6	stem	2.5	60.84
Koçillari et al. 2021 PNAS	pteridophyte	Equisetales	Equisetaceae	Equisetum	myriochaetum_carinal	carinal canal	Schltdl. & Cham.	Olson	5690	8	stem	2	71.88
Koçillari et al. 2021 PNAS	pteridophyte	Equisetales	Equisetaceae	Equisetum	myriochaetum_carinal	carinal canal	Schltdl. & Cham.	Olson	5690	10	stem	2	62.32
Koçillari et al. 2021 PNAS	pteridophyte	Equisetales	Equisetaceae	Equisetum	myriochaetum_carinal	carinal canal	Schltdl. & Cham.	Olson	5690	20	stem	2	71
Koçillari et al. 2021 PNAS	pteridophyte	Equisetales	Equisetaceae	Equisetum	myriochaetum_carinal	carinal canal	Schltdl. & Cham.	Olson	5690	30	stem	4.32	63.28
Koçillari et al. 2021 PNAS	pteridophyte	Equisetales	Equisetaceae	Equisetum	myriochaetum_carinal	carinal canal	Schltdl. & Cham.	Olson	5690	60	stem	6.3	92.64
Koçillari et al. 2021 PNAS	pteridophyte	Equisetales	Equisetaceae	Equisetum	myriochaetum_carinal	carinal canal	Schltdl. & Cham.	Olson	5690	120	stem	6.53	125.999
Koçillari et al. 2021 PNAS	pteridophyte	Equisetales	Equisetaceae	Equisetum	myriochaetum_carinal	carinal canal	Schltdl. & Cham.	Olson	5690	240	stem	12.1	129.048
Koçillari et al. 2021 PNAS	pteridophyte	Equisetales	Equisetaceae	Equisetum	myriochaetum_carinal	carinal canal	Schltdl. & Cham.	Olson	5690	480	stem	18.26	164.458
Koçillari et al. 2021 PNAS	pteridophyte	Equisetales	Equisetaceae	Equisetum	myriochaetum_carinal	carinal canal	Schltdl. & Cham.	Olson	5690	530	stem	19.89	168.196
Koçillari et al. 2021 PNAS	pteridophyte	Lycopodiales	Lycopodiaceae	Lycopodium	sp			Olson	5285	1	stem	2.2	6.1936	3052.35
Koçillari et al. 2021 PNAS	pteridophyte	Lycopodiales	Lycopodiaceae	Lycopodium	sp			Olson	5285	2	stem	1.77	6.4288	3018.19
Koçillari et al. 2021 PNAS	pteridophyte	Lycopodiales	Lycopodiaceae	Lycopodium	sp			Olson	5285	3	stem	1.87	12.0344	3831.24
Koçillari et al. 2021 PNAS	pteridophyte	Lycopodiales	Lycopodiaceae	Lycopodium	sp			Olson	5285	4	stem	1.6	11.0152	3046.37
Koçillari et al. 2021 PNAS	pteridophyte	Lycopodiales	Lycopodiaceae	Lycopodium	sp			Olson	5285	5	stem	1.79	16.3464	1612.43
Koçillari et al. 2021 PNAS	pteridophyte	Lycopodiales	Lycopodiaceae	Lycopodium	sp			Olson	5285	6	stem	2.29	18.1496	2650.95
Koçillari et al. 2021 PNAS	pteridophyte	Lycopodiales	Lycopodiaceae	Lycopodium	sp			Olson	5285	8	stem	2.38	27.1264	2483.56
Koçillari et al. 2021 PNAS	pteridophyte	Lycopodiales	Lycopodiaceae	Lycopodium	sp			Olson	5285	10	stem	2.22	30.0272	2263.22
Koçillari et al. 2021 PNAS	pteridophyte	Lycopodiales	Lycopodiaceae	Lycopodium	sp			Olson	5285	20	stem	2.33	35.1624	1726.02
Koçillari et al. 2021 PNAS	pteridophyte	Lycopodiales	Lycopodiaceae	Lycopodium	sp			Olson	5285	30	stem	2.39	32.536	1791.78
Koçillari et al. 2021 PNAS	pteridophyte	Lycopodiales	Lycopodiaceae	Lycopodium	sp			Olson	5285	60	stem	2.98	41.0032	1550.94
Koçillari et al. 2021 PNAS	pteridophyte	Lycopodiales	Lycopodiaceae	Lycopodium	sp			Olson	5285	100	stem	1.78	26.7736	1979.67
Koçillari et al. 2021 PNAS	pteridophyte	Lycopodiales	Lycopodiaceae	Lycopodium	sp			Olson	5285	120	stem	1.38	31.6344	1506.53
	pteridophyte	Polypodiales	Dicksoniaceae	Lophosoria	quadripinnata		(J.F. Gmel.) C. Chr.	Olson	5718	1	leaf		5.5664
	pteridophyte	Polypodiales	Dicksoniaceae	Lophosoria	quadripinnata		(J.F. Gmel.) C. Chr.	Olson	5718	2	leaf		6.272
	pteridophyte	Polypodiales	Dicksoniaceae	Lophosoria	quadripinnata		(J.F. Gmel.) C. Chr.	Olson	5718	3	leaf		6.076
	pteridophyte	Polypodiales	Dicksoniaceae	Lophosoria	quadripinnata		(J.F. Gmel.) C. Chr.	Olson	5718	4	leaf		7.1344
	pteridophyte	Polypodiales	Dicksoniaceae	Lophosoria	quadripinnata		(J.F. Gmel.) C. Chr.	Olson	5718	5	leaf		8.5456
	pteridophyte	Polypodiales	Dicksoniaceae	Lophosoria	quadripinnata		(J.F. Gmel.) C. Chr.	Olson	5718	6	leaf		9.0552
	pteridophyte	Polypodiales	Dicksoniaceae	Lophosoria	quadripinnata		(J.F. Gmel.) C. Chr.	Olson	5718	8	leaf		11.8384
	pteridophyte	Polypodiales	Dicksoniaceae	Lophosoria	quadripinnata		(J.F. Gmel.) C. Chr.	Olson	5718	10	leaf		11.6424
	pteridophyte	Polypodiales	Dicksoniaceae	Lophosoria	quadripinnata		(J.F. Gmel.) C. Chr.	Olson	5718	20	leaf		35.1728
	pteridophyte	Polypodiales	Dicksoniaceae	Lophosoria	quadripinnata		(J.F. Gmel.) C. Chr.	Olson	5718	30	leaf		38.3344
	pteridophyte	Polypodiales	Dicksoniaceae	Lophosoria	quadripinnata		(J.F. Gmel.) C. Chr.	Olson	5718	60	leaf		46.3372
	pteridophyte	Polypodiales	Dicksoniaceae	Lophosoria	quadripinnata		(J.F. Gmel.) C. Chr.	Olson	5718	120	leaf		40.6068
	pteridophyte	Polypodiales	Dicksoniaceae	Lophosoria	quadripinnata		(J.F. Gmel.) C. Chr.	Olson	5718	420	leaf		45.7444
Koçillari et al. 2021 PNAS	pteridophyte	Selaginellales	Selaginellaceae	Selaginella	sp			Olson	5826	1	stem	1	5.36
Koçillari et al. 2021 PNAS	pteridophyte	Selaginellales	Selaginellaceae	Selaginella	sp			Olson	5826	2	stem	1.5	7.96
Koçillari et al. 2021 PNAS	pteridophyte	Selaginellales	Selaginellaceae	Selaginella	sp			Olson	5826	3	stem	2	8.64
Koçillari et al. 2021 PNAS	pteridophyte	Selaginellales	Selaginellaceae	Selaginella	sp			Olson	5826	4	stem	1.5	9.24
Koçillari et al. 2021 PNAS	pteridophyte	Selaginellales	Selaginellaceae	Selaginella	sp			Olson	5826	5	stem	2.1	9.84
Koçillari et al. 2021 PNAS	pteridophyte	Selaginellales	Selaginellaceae	Selaginella	sp			Olson	5826	6	stem	2	10.56
Koçillari et al. 2021 PNAS	pteridophyte	Selaginellales	Selaginellaceae	Selaginella	sp			Olson	5826	8	stem	2.2	13.4
Koçillari et al. 2021 PNAS	pteridophyte	Selaginellales	Selaginellaceae	Selaginella	sp			Olson	5826	10	stem	2.5	17.52
Koçillari et al. 2021 PNAS	pteridophyte	Selaginellales	Selaginellaceae	Selaginella	sp			Olson	5826	20	stem	2.5	29.44
Koçillari et al. 2021 PNAS	pteridophyte	Selaginellales	Selaginellaceae	Selaginella	sp			Olson	5826	30	stem	2	23.56
Koçillari et al. 2021 PNAS	pteridophyte	Selaginellales	Selaginellaceae	Selaginella	sp			Olson	5826	60	stem	2	18.64
Koçillari et al. 2021 PNAS	pteridophyte	Selaginellales	Selaginellaceae	Selaginella	sp			Olson	5826	81	stem	1	17.84
